# Supplementary material for: Taxonomic revision of the Neotropical genus Rhabdotylus Lutz, 1913 (Diptera: Tabanidae)
Source: Biodivers Data J. 2019 Jul 10;7:e36277. doi: 10.3897/BDJ.7.e36277 (PMC6637049; doi:10.3897/BDJ.7.e36277)
Supplement: XML Treatment for Rhabdotylus [file BDJ.7.e36277-treatment1.xml]

<!DOCTYPE tp:taxon-treatment
  PUBLIC "-//TaxonX//DTD Taxonomic Treatment Publishing DTD v0 20100105//EN" "tax-treatment-NSO.dtd">
<tp:taxon-treatment xmlns:tp="http://www.plazi.org/taxpub"><tp:treatment-meta><mixed-citation publication-type="journal"><person-group><name><surname>Turcatel</surname><given-names>Mauren</given-names></name></person-group><article-title>Taxonomic revision of the Neotropical genus <italic><tp:taxon-name><tp:taxon-name-part taxon-name-part-type="genus" reg="Rhabdotylus">Rhabdotylus</tp:taxon-name-part></tp:taxon-name></italic> Lutz, 1913 (<tp:taxon-name><tp:taxon-name-part taxon-name-part-type="order">Diptera</tp:taxon-name-part></tp:taxon-name>: <tp:taxon-name><tp:taxon-name-part taxon-name-part-type="family">Tabanidae</tp:taxon-name-part></tp:taxon-name>)</article-title><source>Biodivers Data J</source><day>10</day><month>7</month><year>2019</year><volume>7</volume><pub-id pub-id-type="doi">10.3897/BDJ.7.e36277</pub-id></mixed-citation></tp:treatment-meta><tp:nomenclature><tp:taxon-name>
            <tp:taxon-name-part taxon-name-part-type="genus">Rhabdotylus</tp:taxon-name-part>
          </tp:taxon-name><tp:taxon-authority>Lutz, 1913</tp:taxon-authority><tp:nomenclature-citation-list><tp:nomenclature-citation><tp:taxon-name>
                <tp:taxon-name-part taxon-name-part-type="genus" reg="Rhabdotylus">Rhabdotylus</tp:taxon-name-part>
              </tp:taxon-name><comment> Lutz, 1909: 29 (1911: 34), <italic>nomen nudum</italic> (<xref ref-type="bibr" rid="B5222465">Lutz 1909</xref>, <xref ref-type="bibr" rid="B5222479">Lutz 1911</xref>).</comment></tp:nomenclature-citation><tp:nomenclature-citation><tp:taxon-name>
                <tp:taxon-name-part taxon-name-part-type="genus">Rhabdotylus</tp:taxon-name-part>
              </tp:taxon-name><comment><bold><tp:taxon-name><tp:taxon-name-part taxon-name-part-type="genus" reg="Rhabdotylus">Rhabdotylus</tp:taxon-name-part></tp:taxon-name></bold><xref ref-type="bibr" rid="B5222493">Lutz 1913</xref><xref ref-type="bibr" rid="B5222503">Lutz 1914</xref><xref ref-type="bibr" rid="B5223119">Trojan 1998</xref><italic><tp:taxon-name><tp:taxon-name-part taxon-name-part-type="genus" reg="Tabanus">Tabanus</tp:taxon-name-part> <tp:taxon-name-part taxon-name-part-type="species" reg="planiventris">planiventris</tp:taxon-name-part></tp:taxon-name></italic><xref ref-type="bibr" rid="B5222935">Wiedemann 1828</xref><xref ref-type="bibr" rid="B5218420">Bequaert 1924</xref><italic><tp:taxon-name><tp:taxon-name-part taxon-name-part-type="genus" reg="Tabanus">Tabanus</tp:taxon-name-part> <tp:taxon-name-part taxon-name-part-type="species" reg="rubrum">rubrum</tp:taxon-name-part></tp:taxon-name></italic><xref ref-type="bibr" rid="B5222727">Thunberg 1827</xref><xref ref-type="bibr" rid="B5218566">Fairchild 1951</xref><xref ref-type="bibr" rid="B5218586">Fairchild 1961a</xref></comment></tp:nomenclature-citation><tp:nomenclature-citation><tp:taxon-name>
                <tp:taxon-name-part taxon-name-part-type="genus" reg="Gymnochela">Gymnochela</tp:taxon-name-part>
              </tp:taxon-name><comment> Enderlein, 1925: 388 (<xref ref-type="bibr" rid="B5218546">Enderlein 1925</xref>). Type species: <italic><tp:taxon-name><tp:taxon-name-part taxon-name-part-type="genus" reg="Tabanus">Tabanus</tp:taxon-name-part> <tp:taxon-name-part taxon-name-part-type="species" reg="planiventris">planiventris</tp:taxon-name-part></tp:taxon-name></italic> Wiedemann, 1828 = <italic><tp:taxon-name><tp:taxon-name-part taxon-name-part-type="genus" reg="Tabanus">Tabanus</tp:taxon-name-part> <tp:taxon-name-part taxon-name-part-type="species" reg="rubrum">rubrum</tp:taxon-name-part></tp:taxon-name></italic> Thunberg, 1827.</comment></tp:nomenclature-citation><tp:nomenclature-citation><tp:taxon-name>
                <tp:taxon-name-part taxon-name-part-type="genus">Rhabdotylus</tp:taxon-name-part>
              </tp:taxon-name><tp:type-species><tp:taxon-name/></tp:type-species></tp:nomenclature-citation></tp:nomenclature-citation-list></tp:nomenclature><tp:treatment-sec sec-type="Diagnosis"><title>Diagnosis</title><p>Includes species with typically medium-sized bodies (13–15mm), greenish or yellow to brown; eyes bare; ocellar tubercle and ocelli indistinct; frontal callus as wide as frons, mid callus connected to frontal callus, both the same color as frons; subcallus bare; short robust antenna, basal flagellomere of antenna with long and curved dorsal spine; palpus shorter than proboscis; labellum totally sclerotized; wings hyaline, sometimes yellowish; legs slender, scarcely haired; abdomen with distal bands on tergites.</p><sec sec-type="Species"><title>Species</title><p><italic><tp:taxon-name><tp:taxon-name-part taxon-name-part-type="genus" reg="Rhabdotylus">Rhabdotylus</tp:taxon-name-part> <tp:taxon-name-part taxon-name-part-type="species" reg="rubrum">rubrum</tp:taxon-name-part></tp:taxon-name></italic> (Thunberg, 1827), <italic><tp:taxon-name><tp:taxon-name-part taxon-name-part-type="genus" reg="Rhabdotylus">R.</tp:taxon-name-part> <tp:taxon-name-part taxon-name-part-type="species" reg="venenatum">venenatum</tp:taxon-name-part></tp:taxon-name></italic> (Osten Sacken, 1886), <italic><tp:taxon-name><tp:taxon-name-part taxon-name-part-type="genus" reg="Rhabdotylus">R.</tp:taxon-name-part> <tp:taxon-name-part taxon-name-part-type="species" reg="viridiventris">viridiventris</tp:taxon-name-part></tp:taxon-name></italic> (Macquart, 1838).</p></sec></tp:treatment-sec><ref-list><ref id="B5222465"><element-citation xmlns:xlink="http://www.w3.org/1999/xlink" publication-type="chapter" xlink:type="simple"><person-group person-group-type="author"><name name-style="western"><surname>Lutz</surname><given-names>A.</given-names></name></person-group><year>1909</year><chapter-title>Collecção de tabánidas, pp. 28–30</chapter-title><person-group person-group-type="editor"><name name-style="western"><surname>Cruz</surname><given-names>Instituto Oswaldo</given-names></name></person-group><source>Instituto Oswaldo Cruz, em Manguinhos, Rio de Janeiro</source><publisher-name>Officinas de Kósmo</publisher-name><publisher-loc>Rio de Janeiro</publisher-loc><size units="page">47</size></element-citation></ref><ref id="B5222479"><element-citation xmlns:xlink="http://www.w3.org/1999/xlink" publication-type="chapter" xlink:type="simple"><person-group person-group-type="author"><name name-style="western"><surname>Lutz</surname><given-names>A.</given-names></name></person-group><year>1911</year><chapter-title>List of <tp:taxon-name><tp:taxon-name-part taxon-name-part-type="family">Tabanidae</tp:taxon-name-part></tp:taxon-name>, pp. 33–35</chapter-title><person-group person-group-type="editor"><name name-style="western"><surname>Internationale Hygiene-Ausstellung DFS 1911</surname><given-names>Institut Oswaldo Cruz, Manguinhos,</given-names></name></person-group><source>Instituto Oswaldo Cruz</source><publisher-loc>Rio de Janeiro, Brazil</publisher-loc></element-citation></ref><ref id="B5222493"><element-citation xmlns:xlink="http://www.w3.org/1999/xlink" publication-type="article" xlink:type="simple"><person-group person-group-type="author"><name name-style="western"><surname>Lutz</surname><given-names>A.</given-names></name></person-group><year>1913</year><article-title>Sobre a systematica dos tabanideos, subfamilia <tp:taxon-name><tp:taxon-name-part taxon-name-part-type="subfamily">tabaninae</tp:taxon-name-part></tp:taxon-name> [sic].</article-title><source>O Brazil-Medico, Rio de Janeiro</source><volume>27</volume><issue>45</issue><fpage>486</fpage><lpage>487</lpage></element-citation></ref><ref id="B5222503"><element-citation xmlns:xlink="http://www.w3.org/1999/xlink" publication-type="article" xlink:type="simple"><person-group person-group-type="author"><name name-style="western"><surname>Lutz</surname><given-names>A.</given-names></name></person-group><year>1914</year><article-title>Sobre a sistematica dos tabanideos, subfamilia <tp:taxon-name><tp:taxon-name-part taxon-name-part-type="subfamily">Tabaninae</tp:taxon-name-part></tp:taxon-name>. Ueber die Systematik der <tp:taxon-name><tp:taxon-name-part taxon-name-part-type="subfamily">Tabaninae</tp:taxon-name-part></tp:taxon-name> [sic], Subfamilie der <tp:taxon-name><tp:taxon-name-part taxon-name-part-type="subfamily">Tabaninae</tp:taxon-name-part></tp:taxon-name>.</article-title><source>Memórias do Instituto Oswaldo Cruz</source><volume>6</volume><issue>3</issue><fpage>163</fpage><lpage>168</lpage><uri xlink:type="simple">http://www.scielo.br/pdf/mioc/v6n3/tomo06(f3)_163-168.pdf</uri><pub-id pub-id-type="doi">10.1590/S0074-02761914000300003</pub-id></element-citation></ref><ref id="B5223119"><element-citation xmlns:xlink="http://www.w3.org/1999/xlink" publication-type="article" xlink:type="simple"><person-group person-group-type="author"><name name-style="western"><surname>Trojan</surname><given-names>P.</given-names></name></person-group><year>1998</year><article-title>Supraspecific taxa of <tp:taxon-name><tp:taxon-name-part taxon-name-part-type="subfamily">Tabaninae</tp:taxon-name-part></tp:taxon-name> (<tp:taxon-name><tp:taxon-name-part taxon-name-part-type="order">Diptera</tp:taxon-name-part></tp:taxon-name>: <tp:taxon-name><tp:taxon-name-part taxon-name-part-type="family">Tabanidae</tp:taxon-name-part></tp:taxon-name>). III. The tribe <tp:taxon-name><tp:taxon-name-part taxon-name-part-type="tribe">Diachlorini</tp:taxon-name-part></tp:taxon-name> and its taxonomic division.</article-title><source>Annals of the Upper Silesian Museum (Entomology)</source><volume>8-9</volume><fpage>5</fpage><lpage>91</lpage></element-citation></ref><ref id="B5222935"><element-citation xmlns:xlink="http://www.w3.org/1999/xlink" publication-type="book" xlink:type="simple"><person-group person-group-type="author"><name name-style="western"><surname>Wiedemann</surname><given-names>C. R. W.</given-names></name></person-group><year>1828</year><source>Aussereuropäische zweiflügelige Insekten</source><volume>I</volume><publisher-name>Hamm, in der Schulzischen Buchhandlung</publisher-name><size units="page">608</size><pub-id pub-id-type="doi">10.5962/bhl.title.14603</pub-id></element-citation></ref><ref id="B5218420"><element-citation xmlns:xlink="http://www.w3.org/1999/xlink" publication-type="article" xlink:type="simple"><person-group person-group-type="author"><name name-style="western"><surname>Bequaert</surname><given-names>J.</given-names></name></person-group><year>1924</year><article-title>Notes upon Surcouf´s treatment of the <tp:taxon-name><tp:taxon-name-part taxon-name-part-type="family">Tabanidae</tp:taxon-name-part></tp:taxon-name> in the Genera Insectorum and upon Enderlein’s proposed new classification of this family.</article-title><source>Psyche</source><volume>31</volume><fpage>24</fpage><lpage>40</lpage><pub-id pub-id-type="doi">10.1155/1924/84890</pub-id></element-citation></ref><ref id="B5222727"><element-citation xmlns:xlink="http://www.w3.org/1999/xlink" publication-type="article" xlink:type="simple"><person-group person-group-type="author"><name name-style="western"><surname>Thunberg</surname><given-names>C. P.</given-names></name></person-group><year>1827</year><article-title>Tabani septemdecim novae species descriptae</article-title><source>Nova acta Regiae Societatis Scientiarum Upsaliensis</source><volume>9</volume><fpage>53</fpage><lpage>62</lpage><uri xlink:type="simple">https://biodiversitylibrary.org/page/2404772</uri></element-citation></ref><ref id="B5218566"><element-citation xmlns:xlink="http://www.w3.org/1999/xlink" publication-type="article" xlink:type="simple"><person-group person-group-type="author"><name name-style="western"><surname>Fairchild</surname><given-names>G. B.</given-names></name></person-group><year>1951</year><article-title>The generic names for <tp:taxon-name><tp:taxon-name-part taxon-name-part-type="family">Tabanidae</tp:taxon-name-part></tp:taxon-name> proposed by Adolfo Lutz</article-title><source>Psyche</source><volume>57</volume><issue>4</issue><fpage>117</fpage><lpage>127</lpage><pub-id pub-id-type="doi">10.1155/1950/78041</pub-id></element-citation></ref><ref id="B5218586"><element-citation xmlns:xlink="http://www.w3.org/1999/xlink" publication-type="article" xlink:type="simple"><person-group person-group-type="author"><name name-style="western"><surname>Fairchild</surname><given-names>G. B.</given-names></name></person-group><year>1961</year><article-title>The Adolfo Lutz collection of <tp:taxon-name><tp:taxon-name-part taxon-name-part-type="family">Tabanidae</tp:taxon-name-part></tp:taxon-name> (<tp:taxon-name><tp:taxon-name-part taxon-name-part-type="order">Diptera</tp:taxon-name-part></tp:taxon-name>). I. The described genera and species, condition of the collection, and selection of lectotypes.</article-title><source>Memórias do Instituto Oswaldo Cruz, Rio de Janeiro</source><volume>59</volume><issue>2</issue><fpage>185</fpage><lpage>249</lpage><uri xlink:type="simple">http://www.scielo.br/pdf/mioc/v59n2/tomo59(f2)_181-184.pdf</uri><pub-id pub-id-type="doi">10.1590/S0074-02761961000200006</pub-id></element-citation></ref><ref id="B5218546"><element-citation xmlns:xlink="http://www.w3.org/1999/xlink" publication-type="article" xlink:type="simple"><person-group person-group-type="author"><name name-style="western"><surname>Enderlein</surname><given-names>G.</given-names></name></person-group><year>1925</year><article-title>Studien an blutsaugenden Insekten. I. Grundlagen eines neuen Systems der Tabaniden.</article-title><source>Mitteilungen aus dem Zoologischen Museum in Berlin</source><volume>11</volume><issue>2</issue><fpage>255</fpage><lpage>409</lpage></element-citation></ref></ref-list></tp:taxon-treatment>
