# Supplementary material for: Taxonomic revision of the Neotropical genus Rhabdotylus Lutz, 1913 (Diptera: Tabanidae)
Source: Biodivers Data J. 2019 Jul 10;7:e36277. doi: 10.3897/BDJ.7.e36277 (PMC6637049; doi:10.3897/BDJ.7.e36277)
Supplement: XML Treatment for Rhabdotylus rubrum [file BDJ.7.e36277-treatment2.xml]

<!DOCTYPE tp:taxon-treatment
  PUBLIC "-//TaxonX//DTD Taxonomic Treatment Publishing DTD v0 20100105//EN" "tax-treatment-NSO.dtd">
<tp:taxon-treatment xmlns:tp="http://www.plazi.org/taxpub"><tp:treatment-meta><mixed-citation publication-type="journal"><person-group><name><surname>Turcatel</surname><given-names>Mauren</given-names></name></person-group><article-title>Taxonomic revision of the Neotropical genus <italic><tp:taxon-name><tp:taxon-name-part taxon-name-part-type="genus" reg="Rhabdotylus">Rhabdotylus</tp:taxon-name-part></tp:taxon-name></italic> Lutz, 1913 (<tp:taxon-name><tp:taxon-name-part taxon-name-part-type="order">Diptera</tp:taxon-name-part></tp:taxon-name>: <tp:taxon-name><tp:taxon-name-part taxon-name-part-type="family">Tabanidae</tp:taxon-name-part></tp:taxon-name>)</article-title><source>Biodivers Data J</source><day>10</day><month>7</month><year>2019</year><volume>7</volume><pub-id pub-id-type="doi">10.3897/BDJ.7.e36277</pub-id></mixed-citation></tp:treatment-meta><tp:nomenclature><tp:taxon-name><tp:taxon-name-part taxon-name-part-type="genus">Rhabdotylus</tp:taxon-name-part> <tp:taxon-name-part taxon-name-part-type="species">rubrum</tp:taxon-name-part></tp:taxon-name><tp:taxon-authority>(Thunberg, 1827)</tp:taxon-authority><tp:nomenclature-citation-list><tp:nomenclature-citation><tp:taxon-name><tp:taxon-name-part taxon-name-part-type="genus">Rhabdotylus</tp:taxon-name-part> <tp:taxon-name-part taxon-name-part-type="species">rubrum</tp:taxon-name-part></tp:taxon-name><comment><bold><italic><tp:taxon-name><tp:taxon-name-part taxon-name-part-type="genus" reg="Rhabdotylus">Rhabdotylus</tp:taxon-name-part> <tp:taxon-name-part taxon-name-part-type="species" reg="rubrum">rubrum</tp:taxon-name-part></tp:taxon-name></italic></bold><italic><tp:taxon-name><tp:taxon-name-part taxon-name-part-type="genus" reg="Tabanus">Tabanus</tp:taxon-name-part></tp:taxon-name></italic><xref ref-type="bibr" rid="B5222727">Thunberg 1827</xref><xref ref-type="bibr" rid="B5222674">Philip 1967</xref><italic><tp:taxon-name><tp:taxon-name-part taxon-name-part-type="genus" reg="Stibasoma">Stibasoma</tp:taxon-name-part></tp:taxon-name></italic><xref ref-type="bibr" rid="B5218660">Fairchild 1971</xref><italic><tp:taxon-name><tp:taxon-name-part taxon-name-part-type="genus" reg="Stibasoma">Stibasoma</tp:taxon-name-part></tp:taxon-name></italic><xref ref-type="bibr" rid="B5222539">Moucha 1976</xref><xref ref-type="bibr" rid="B5218512">Coscarón and Papavero 2009</xref></comment></tp:nomenclature-citation><tp:nomenclature-citation><tp:taxon-name><tp:taxon-name-part taxon-name-part-type="genus" reg="Rhabdotylus">Rhabdotylus</tp:taxon-name-part> <tp:taxon-name-part taxon-name-part-type="species" reg="planiventris">planiventris</tp:taxon-name-part></tp:taxon-name><comment> (Wiedemann, 1828): 139 (<italic><tp:taxon-name><tp:taxon-name-part taxon-name-part-type="genus" reg="Tabanus">Tabanus</tp:taxon-name-part></tp:taxon-name></italic>) (<xref ref-type="bibr" rid="B5222935">Wiedemann 1828</xref>), syn. nov.; Walker, 1854: 216 (<italic><tp:taxon-name><tp:taxon-name-part taxon-name-part-type="genus" reg="Tabanus">Tabanus</tp:taxon-name-part></tp:taxon-name></italic>) (<xref ref-type="bibr" rid="B5222926">Walker 1854</xref>); Hunter, 1901: 143 (<italic><tp:taxon-name><tp:taxon-name-part taxon-name-part-type="genus" reg="Tabanus">Tabanus</tp:taxon-name-part></tp:taxon-name></italic>) (<xref ref-type="bibr" rid="B5222353">Hunter 1901</xref>); Kertész, 1908: 269 (<italic><tp:taxon-name><tp:taxon-name-part taxon-name-part-type="genus" reg="Tabanus">Tabanus</tp:taxon-name-part></tp:taxon-name></italic>) (<xref ref-type="bibr" rid="B5222373">Kertész 1908</xref>); Enderlein, 1925: 388 (<italic><tp:taxon-name><tp:taxon-name-part taxon-name-part-type="genus" reg="Gymnochela">Gymnochela</tp:taxon-name-part></tp:taxon-name></italic>) (<xref ref-type="bibr" rid="B5218546">Enderlein 1925</xref>); Kröber, 1932: 91 (<italic><tp:taxon-name><tp:taxon-name-part taxon-name-part-type="genus" reg="Gymnochela">Gymnochela</tp:taxon-name-part></tp:taxon-name></italic>) (<xref ref-type="bibr" rid="B5222405">Kröber 1932</xref>), 1934: 271 (<italic><tp:taxon-name><tp:taxon-name-part taxon-name-part-type="genus" reg="Amphichlorops">Amphichlorops</tp:taxon-name-part></tp:taxon-name></italic>) (<xref ref-type="bibr" rid="B5222415">Kröber 1934</xref>); Pechuman, 1942: 55 (<italic><tp:taxon-name><tp:taxon-name-part taxon-name-part-type="genus" reg="Amphichlorops">Amphichlorops</tp:taxon-name-part></tp:taxon-name></italic>) (<xref ref-type="bibr" rid="B5222600">Pechuman 1942</xref>); Carrera &amp; Lane, 1945: 133 (<xref ref-type="bibr" rid="B5218454">Carrera and Lane 1945</xref>); Coscarón, 1967: 114 (<xref ref-type="bibr" rid="B5218502">Coscarón 1967</xref>); Fairchild, 1967a: 95 (<xref ref-type="bibr" rid="B5218606">Fairchild 1967a</xref>), 1971: 77 (<italic><tp:taxon-name><tp:taxon-name-part taxon-name-part-type="genus" reg="Stibasoma">Stibasoma</tp:taxon-name-part></tp:taxon-name></italic>) (<xref ref-type="bibr" rid="B5218660">Fairchild 1971</xref>), 1975: 262 (<italic><tp:taxon-name><tp:taxon-name-part taxon-name-part-type="genus" reg="Amphichlorops">Amphichlorops</tp:taxon-name-part></tp:taxon-name></italic>) (<xref ref-type="bibr" rid="B5218674">Fairchild 1975</xref>); Moucha, 1976: 206 (<italic><tp:taxon-name><tp:taxon-name-part taxon-name-part-type="genus" reg="Stibasoma">Stibasoma</tp:taxon-name-part></tp:taxon-name></italic>) (<xref ref-type="bibr" rid="B5222539">Moucha 1976</xref>); Fairchild &amp; Burger, 1994: 114 (<italic><tp:taxon-name><tp:taxon-name-part taxon-name-part-type="genus" reg="Stibasoma">Stibasoma</tp:taxon-name-part></tp:taxon-name></italic>) (<xref ref-type="bibr" rid="B5222323">Fairchild and Burger 1994</xref>); Turcatel et al., 2007: 276 (<italic><tp:taxon-name><tp:taxon-name-part taxon-name-part-type="genus" reg="Stibasoma">Stibasoma</tp:taxon-name-part></tp:taxon-name></italic>) (<xref ref-type="bibr" rid="B5222737">Turcatel et al. 2007</xref>), Coscarón &amp; Papavero, 2009: 112 (<italic><tp:taxon-name><tp:taxon-name-part taxon-name-part-type="genus" reg="Stibasoma">Stibasoma</tp:taxon-name-part></tp:taxon-name></italic>) (<xref ref-type="bibr" rid="B5218512">Coscarón and Papavero 2009</xref>).</comment></tp:nomenclature-citation><tp:nomenclature-citation><tp:taxon-name><tp:taxon-name-part taxon-name-part-type="genus" reg="Pangonia">Pangonia</tp:taxon-name-part> <tp:taxon-name-part taxon-name-part-type="species" reg="cornuta">cornuta</tp:taxon-name-part></tp:taxon-name><comment> Walker, 1837: 337 (<xref ref-type="bibr" rid="B5222821">Walker 1837</xref>); Kertész, 1908: 153 (<xref ref-type="bibr" rid="B5222373">Kertész 1908</xref>); Fairchild, 1956: 14 (<xref ref-type="bibr" rid="B5218576">Fairchild 1956</xref>) (synonym).</comment></tp:nomenclature-citation><tp:nomenclature-citation><tp:taxon-name><tp:taxon-name-part taxon-name-part-type="genus" reg="Tabanus">Tabanus</tp:taxon-name-part> <tp:taxon-name-part taxon-name-part-type="species" reg="lativentris">lativentris</tp:taxon-name-part></tp:taxon-name><comment> Macquart, 1838: 153 (<xref ref-type="bibr" rid="B5222513">Macquart 1838</xref>); Blanchard, 1852: 393 (<xref ref-type="bibr" rid="B5218440">Blanchard 1852</xref>); Walker, 1854: 265 (<xref ref-type="bibr" rid="B5222926">Walker 1854</xref>); Philippi, 1865: 714 (<xref ref-type="bibr" rid="B5222698">Philippi 1865</xref>); Hunter, 1901: 141 (<xref ref-type="bibr" rid="B5222353">Hunter 1901</xref>); Kertész, 1908: 254 (<xref ref-type="bibr" rid="B5222373">Kertész 1908</xref>); Kröber, 1934: 274 (<xref ref-type="bibr" rid="B5222415">Kröber 1934</xref>); Fairchild, 1956: 20 (<xref ref-type="bibr" rid="B5218576">Fairchild 1956</xref>) (synonym).</comment></tp:nomenclature-citation></tp:nomenclature-citation-list></tp:nomenclature><tp:treatment-sec sec-type="materials"><title>Materials</title><list list-type="alpha-lower" list-content="occurrences"><list-item><p><bold>Type status:</bold> <named-content xmlns:xlink="http://www.w3.org/1999/xlink" content-type="dwc:typeStatus" xlink:type="simple">Holotype</named-content>. <bold>Occurrence:</bold> individualCount: <named-content xmlns:xlink="http://www.w3.org/1999/xlink" content-type="dwc:individualCount" xlink:type="simple">1</named-content>; sex: <named-content xmlns:xlink="http://www.w3.org/1999/xlink" content-type="dwc:sex" xlink:type="simple">female</named-content>; lifeStage: <named-content xmlns:xlink="http://www.w3.org/1999/xlink" content-type="dwc:lifeStage" xlink:type="simple">adult</named-content>; <bold>Taxon:</bold> scientificName: <named-content xmlns:xlink="http://www.w3.org/1999/xlink" content-type="dwc:scientificName" xlink:type="simple"><tp:taxon-name><tp:taxon-name-part taxon-name-part-type="genus" reg="Rhabdotylus">Rhabdotylus</tp:taxon-name-part> <tp:taxon-name-part taxon-name-part-type="species" reg="rubrum">rubrum</tp:taxon-name-part></tp:taxon-name></named-content>; originalNameUsage: <named-content xmlns:xlink="http://www.w3.org/1999/xlink" content-type="dwc:originalNameUsage" xlink:type="simple"><tp:taxon-name><tp:taxon-name-part taxon-name-part-type="genus" reg="Tabanus">Tabanus</tp:taxon-name-part> <tp:taxon-name-part taxon-name-part-type="species" reg="rubrum">rubrum</tp:taxon-name-part></tp:taxon-name></named-content>; family: <named-content xmlns:xlink="http://www.w3.org/1999/xlink" content-type="dwc:family" xlink:type="simple"><tp:taxon-name><tp:taxon-name-part taxon-name-part-type="family">Tabanidae</tp:taxon-name-part></tp:taxon-name></named-content>; genus: <named-content xmlns:xlink="http://www.w3.org/1999/xlink" content-type="dwc:genus" xlink:type="simple"><tp:taxon-name><tp:taxon-name-part taxon-name-part-type="genus">Rhabdotylus</tp:taxon-name-part></tp:taxon-name></named-content>; specificEpithet: <named-content xmlns:xlink="http://www.w3.org/1999/xlink" content-type="dwc:specificEpithet" xlink:type="simple"><tp:taxon-name><tp:taxon-name-part taxon-name-part-type="genus" reg="Rhabdotylus"/><tp:taxon-name-part taxon-name-part-type="species" reg="rubrum">rubrum</tp:taxon-name-part></tp:taxon-name></named-content>; scientificNameAuthorship: <named-content xmlns:xlink="http://www.w3.org/1999/xlink" content-type="dwc:scientificNameAuthorship" xlink:type="simple">Thunberg, 1827</named-content>; <bold>Location:</bold> locationRemarks: <named-content xmlns:xlink="http://www.w3.org/1999/xlink" content-type="dwc:locationRemarks" xlink:type="simple">label transliteration: “Uppsala Univ. Zool. Mus. \ Thunbergsaml. nr. 22069 \ <tp:taxon-name><tp:taxon-name-part taxon-name-part-type="genus" reg="Tabanus">Tabanus</tp:taxon-name-part></tp:taxon-name> ruber \ Amer. Merid. TYP” “<tp:taxon-name><tp:taxon-name-part taxon-name-part-type="genus" reg="Rhabdotylus">Rhabdotylus</tp:taxon-name-part></tp:taxon-name> \ nr. Viridivent- \ -ris M. \ C. B. Philip .66”</named-content>; <bold>Record Level:</bold> institutionID: <named-content xmlns:xlink="http://www.w3.org/1999/xlink" content-type="dwc:institutionID" xlink:type="simple">Uppsala University, Museum of Evolution, Zoology Section</named-content>; institutionCode: <named-content xmlns:xlink="http://www.w3.org/1999/xlink" content-type="dwc:institutionCode" xlink:type="simple">UUZM</named-content>; basisOfRecord: <named-content xmlns:xlink="http://www.w3.org/1999/xlink" content-type="dwc:basisOfRecord" xlink:type="simple">PreservedSpecimen</named-content></p></list-item><list-item><p><bold>Type status:</bold> <named-content xmlns:xlink="http://www.w3.org/1999/xlink" content-type="dwc:typeStatus" xlink:type="simple">Holotype</named-content>. <bold>Occurrence:</bold> individualCount: <named-content xmlns:xlink="http://www.w3.org/1999/xlink" content-type="dwc:individualCount" xlink:type="simple">1</named-content>; sex: <named-content xmlns:xlink="http://www.w3.org/1999/xlink" content-type="dwc:sex" xlink:type="simple">female</named-content>; lifeStage: <named-content xmlns:xlink="http://www.w3.org/1999/xlink" content-type="dwc:lifeStage" xlink:type="simple">adult</named-content>; <bold>Taxon:</bold> scientificName: <named-content xmlns:xlink="http://www.w3.org/1999/xlink" content-type="dwc:scientificName" xlink:type="simple"><tp:taxon-name><tp:taxon-name-part taxon-name-part-type="genus" reg="Rhabdotylus">Rhabdotylus</tp:taxon-name-part> <tp:taxon-name-part taxon-name-part-type="species" reg="rubrum">rubrum</tp:taxon-name-part></tp:taxon-name></named-content>; originalNameUsage: <named-content xmlns:xlink="http://www.w3.org/1999/xlink" content-type="dwc:originalNameUsage" xlink:type="simple"><tp:taxon-name><tp:taxon-name-part taxon-name-part-type="genus" reg="Tabanus">Tabanus</tp:taxon-name-part> <tp:taxon-name-part taxon-name-part-type="species" reg="planiventris">planiventris</tp:taxon-name-part></tp:taxon-name></named-content>; family: <named-content xmlns:xlink="http://www.w3.org/1999/xlink" content-type="dwc:family" xlink:type="simple"><tp:taxon-name><tp:taxon-name-part taxon-name-part-type="family">Tabanidae</tp:taxon-name-part></tp:taxon-name></named-content>; genus: <named-content xmlns:xlink="http://www.w3.org/1999/xlink" content-type="dwc:genus" xlink:type="simple"><tp:taxon-name><tp:taxon-name-part taxon-name-part-type="genus">Rhabdotylus</tp:taxon-name-part></tp:taxon-name></named-content>; specificEpithet: <named-content xmlns:xlink="http://www.w3.org/1999/xlink" content-type="dwc:specificEpithet" xlink:type="simple"><tp:taxon-name><tp:taxon-name-part taxon-name-part-type="genus" reg="Rhabdotylus"/><tp:taxon-name-part taxon-name-part-type="species" reg="rubrum">rubrum</tp:taxon-name-part></tp:taxon-name></named-content>; scientificNameAuthorship: <named-content xmlns:xlink="http://www.w3.org/1999/xlink" content-type="dwc:scientificNameAuthorship" xlink:type="simple">Wiedemann, 1828</named-content>; <bold>Location:</bold> country: <named-content xmlns:xlink="http://www.w3.org/1999/xlink" content-type="dwc:country" xlink:type="simple">Brazil</named-content>; locationRemarks: <named-content xmlns:xlink="http://www.w3.org/1999/xlink" content-type="dwc:locationRemarks" xlink:type="simple">label transliteration: “Brasil. V. Olf.” “98” “Type” “<tp:taxon-name><tp:taxon-name-part taxon-name-part-type="genus" reg="Rhabdotylus"/><tp:taxon-name-part taxon-name-part-type="species" reg="planiventris">planiventris</tp:taxon-name-part></tp:taxon-name> Wied.*” “<tp:taxon-name><tp:taxon-name-part taxon-name-part-type="genus" reg="Amphichlorops">Amphichlorops</tp:taxon-name-part></tp:taxon-name> \ <tp:taxon-name><tp:taxon-name-part taxon-name-part-type="genus" reg="Rhabdotylus"/><tp:taxon-name-part taxon-name-part-type="species" reg="planiventris">planiventris</tp:taxon-name-part></tp:taxon-name> \ Wied. \ det. Kröber 1927” “Zool. Mus. Berlin”</named-content>; <bold>Record Level:</bold> institutionID: <named-content xmlns:xlink="http://www.w3.org/1999/xlink" content-type="dwc:institutionID" xlink:type="simple">Museum für Naturkunde</named-content>; institutionCode: <named-content xmlns:xlink="http://www.w3.org/1999/xlink" content-type="dwc:institutionCode" xlink:type="simple">MFNB</named-content>; basisOfRecord: <named-content xmlns:xlink="http://www.w3.org/1999/xlink" content-type="dwc:basisOfRecord" xlink:type="simple">PreservedSpecimen</named-content></p></list-item><list-item><p><bold>Type status:</bold> <named-content xmlns:xlink="http://www.w3.org/1999/xlink" content-type="dwc:typeStatus" xlink:type="simple">Other material</named-content>. <bold>Occurrence:</bold> catalogNumber: <named-content xmlns:xlink="http://www.w3.org/1999/xlink" content-type="dwc:catalogNumber" xlink:type="simple">UNSMENT01518377</named-content>; recordedBy: <named-content xmlns:xlink="http://www.w3.org/1999/xlink" content-type="dwc:recordedBy" xlink:type="simple">Lauro Travassos Filho</named-content>; individualCount: <named-content xmlns:xlink="http://www.w3.org/1999/xlink" content-type="dwc:individualCount" xlink:type="simple">1</named-content>; sex: <named-content xmlns:xlink="http://www.w3.org/1999/xlink" content-type="dwc:sex" xlink:type="simple">female</named-content>; lifeStage: <named-content xmlns:xlink="http://www.w3.org/1999/xlink" content-type="dwc:lifeStage" xlink:type="simple">adult</named-content>; <bold>Taxon:</bold> scientificName: <named-content xmlns:xlink="http://www.w3.org/1999/xlink" content-type="dwc:scientificName" xlink:type="simple"><tp:taxon-name><tp:taxon-name-part taxon-name-part-type="genus" reg="Rhabdotylus">Rhabdotylus</tp:taxon-name-part> <tp:taxon-name-part taxon-name-part-type="species" reg="rubrum">rubrum</tp:taxon-name-part></tp:taxon-name></named-content>; family: <named-content xmlns:xlink="http://www.w3.org/1999/xlink" content-type="dwc:family" xlink:type="simple"><tp:taxon-name><tp:taxon-name-part taxon-name-part-type="family">Tabanidae</tp:taxon-name-part></tp:taxon-name></named-content>; genus: <named-content xmlns:xlink="http://www.w3.org/1999/xlink" content-type="dwc:genus" xlink:type="simple"><tp:taxon-name><tp:taxon-name-part taxon-name-part-type="genus">Rhabdotylus</tp:taxon-name-part></tp:taxon-name></named-content>; specificEpithet: <named-content xmlns:xlink="http://www.w3.org/1999/xlink" content-type="dwc:specificEpithet" xlink:type="simple"><tp:taxon-name><tp:taxon-name-part taxon-name-part-type="genus" reg="Rhabdotylus"/><tp:taxon-name-part taxon-name-part-type="species" reg="rubrum">rubrum</tp:taxon-name-part></tp:taxon-name></named-content>; <bold>Location:</bold> country: <named-content xmlns:xlink="http://www.w3.org/1999/xlink" content-type="dwc:country" xlink:type="simple">Brazil</named-content>; countryCode: <named-content xmlns:xlink="http://www.w3.org/1999/xlink" content-type="dwc:countryCode" xlink:type="simple">BR</named-content>; stateProvince: <named-content xmlns:xlink="http://www.w3.org/1999/xlink" content-type="dwc:stateProvince" xlink:type="simple">Santa Catarina</named-content>; municipality: <named-content xmlns:xlink="http://www.w3.org/1999/xlink" content-type="dwc:municipality" xlink:type="simple">Joinville</named-content>; locationRemarks: <named-content xmlns:xlink="http://www.w3.org/1999/xlink" content-type="dwc:locationRemarks" xlink:type="simple">label transliteration: "Sta. Catarina \ Joinville \ L. Trav. Fş" "<tp:taxon-name><tp:taxon-name-part taxon-name-part-type="genus" reg="Rhabdotylus">Rhabdotylus</tp:taxon-name-part></tp:taxon-name> \ <tp:taxon-name><tp:taxon-name-part taxon-name-part-type="genus" reg="Rhabdotylus"/><tp:taxon-name-part taxon-name-part-type="species" reg="planiventris">planiventris</tp:taxon-name-part></tp:taxon-name> (Wied.) \ Barretto det. 1948"</named-content>; <bold>Record Level:</bold> institutionID: <named-content xmlns:xlink="http://www.w3.org/1999/xlink" content-type="dwc:institutionID" xlink:type="simple">U. S. National Entomological Collection</named-content>; institutionCode: <named-content xmlns:xlink="http://www.w3.org/1999/xlink" content-type="dwc:institutionCode" xlink:type="simple">USNM</named-content>; basisOfRecord: <named-content xmlns:xlink="http://www.w3.org/1999/xlink" content-type="dwc:basisOfRecord" xlink:type="simple">PreservedSpecimen</named-content></p></list-item><list-item><p><bold>Type status:</bold> <named-content xmlns:xlink="http://www.w3.org/1999/xlink" content-type="dwc:typeStatus" xlink:type="simple">Other material</named-content>. <bold>Occurrence:</bold> catalogNumber: <named-content xmlns:xlink="http://www.w3.org/1999/xlink" content-type="dwc:catalogNumber" xlink:type="simple">USNMENT01518378</named-content>; recordedBy: <named-content xmlns:xlink="http://www.w3.org/1999/xlink" content-type="dwc:recordedBy" xlink:type="simple">Raymond Corbett Shannon</named-content>; individualCount: <named-content xmlns:xlink="http://www.w3.org/1999/xlink" content-type="dwc:individualCount" xlink:type="simple">1</named-content>; sex: <named-content xmlns:xlink="http://www.w3.org/1999/xlink" content-type="dwc:sex" xlink:type="simple">female</named-content>; lifeStage: <named-content xmlns:xlink="http://www.w3.org/1999/xlink" content-type="dwc:lifeStage" xlink:type="simple">adult</named-content>; <bold>Taxon:</bold> scientificName: <named-content xmlns:xlink="http://www.w3.org/1999/xlink" content-type="dwc:scientificName" xlink:type="simple"><tp:taxon-name><tp:taxon-name-part taxon-name-part-type="genus" reg="Rhabdotylus">Rhabdotylus</tp:taxon-name-part> <tp:taxon-name-part taxon-name-part-type="species" reg="rubrum">rubrum</tp:taxon-name-part></tp:taxon-name></named-content>; family: <named-content xmlns:xlink="http://www.w3.org/1999/xlink" content-type="dwc:family" xlink:type="simple"><tp:taxon-name><tp:taxon-name-part taxon-name-part-type="family">Tabanidae</tp:taxon-name-part></tp:taxon-name></named-content>; genus: <named-content xmlns:xlink="http://www.w3.org/1999/xlink" content-type="dwc:genus" xlink:type="simple"><tp:taxon-name><tp:taxon-name-part taxon-name-part-type="genus">Rhabdotylus</tp:taxon-name-part></tp:taxon-name></named-content>; specificEpithet: <named-content xmlns:xlink="http://www.w3.org/1999/xlink" content-type="dwc:specificEpithet" xlink:type="simple"><tp:taxon-name><tp:taxon-name-part taxon-name-part-type="genus" reg="Rhabdotylus"/><tp:taxon-name-part taxon-name-part-type="species" reg="rubrum">rubrum</tp:taxon-name-part></tp:taxon-name></named-content>; <bold>Location:</bold> country: <named-content xmlns:xlink="http://www.w3.org/1999/xlink" content-type="dwc:country" xlink:type="simple">Brazil</named-content>; countryCode: <named-content xmlns:xlink="http://www.w3.org/1999/xlink" content-type="dwc:countryCode" xlink:type="simple">BR</named-content>; stateProvince: <named-content xmlns:xlink="http://www.w3.org/1999/xlink" content-type="dwc:stateProvince" xlink:type="simple">Rio de Janeiro</named-content>; municipality: <named-content xmlns:xlink="http://www.w3.org/1999/xlink" content-type="dwc:municipality" xlink:type="simple">Tinguá</named-content>; locationRemarks: <named-content xmlns:xlink="http://www.w3.org/1999/xlink" content-type="dwc:locationRemarks" xlink:type="simple">label transliteration: "Tinguá \ R. Janeiro \ Brasil" "Dezembro \ 1950" "RCShannon Collection" "Serviço Febre \ Amarela \ M. E. S., Bras."</named-content>; <bold>Record Level:</bold> institutionID: <named-content xmlns:xlink="http://www.w3.org/1999/xlink" content-type="dwc:institutionID" xlink:type="simple">U. S. National Entomological Collection</named-content>; institutionCode: <named-content xmlns:xlink="http://www.w3.org/1999/xlink" content-type="dwc:institutionCode" xlink:type="simple">USNM</named-content>; basisOfRecord: <named-content xmlns:xlink="http://www.w3.org/1999/xlink" content-type="dwc:basisOfRecord" xlink:type="simple">PreservedSpecimen</named-content></p></list-item><list-item><p><bold>Type status:</bold> <named-content xmlns:xlink="http://www.w3.org/1999/xlink" content-type="dwc:typeStatus" xlink:type="simple">Other material</named-content>. <bold>Occurrence:</bold> catalogNumber: <named-content xmlns:xlink="http://www.w3.org/1999/xlink" content-type="dwc:catalogNumber" xlink:type="simple">USNMENT01518379</named-content>; recordedBy: <named-content xmlns:xlink="http://www.w3.org/1999/xlink" content-type="dwc:recordedBy" xlink:type="simple">F. Schade</named-content>; individualCount: <named-content xmlns:xlink="http://www.w3.org/1999/xlink" content-type="dwc:individualCount" xlink:type="simple">1</named-content>; sex: <named-content xmlns:xlink="http://www.w3.org/1999/xlink" content-type="dwc:sex" xlink:type="simple">female</named-content>; lifeStage: <named-content xmlns:xlink="http://www.w3.org/1999/xlink" content-type="dwc:lifeStage" xlink:type="simple">adult</named-content>; <bold>Taxon:</bold> scientificName: <named-content xmlns:xlink="http://www.w3.org/1999/xlink" content-type="dwc:scientificName" xlink:type="simple"><tp:taxon-name><tp:taxon-name-part taxon-name-part-type="genus" reg="Rhabdotylus">Rhabdotylus</tp:taxon-name-part> <tp:taxon-name-part taxon-name-part-type="species" reg="rubrum">rubrum</tp:taxon-name-part></tp:taxon-name></named-content>; family: <named-content xmlns:xlink="http://www.w3.org/1999/xlink" content-type="dwc:family" xlink:type="simple"><tp:taxon-name><tp:taxon-name-part taxon-name-part-type="family">Tabanidae</tp:taxon-name-part></tp:taxon-name></named-content>; genus: <named-content xmlns:xlink="http://www.w3.org/1999/xlink" content-type="dwc:genus" xlink:type="simple"><tp:taxon-name><tp:taxon-name-part taxon-name-part-type="genus">Rhabdotylus</tp:taxon-name-part></tp:taxon-name></named-content>; specificEpithet: <named-content xmlns:xlink="http://www.w3.org/1999/xlink" content-type="dwc:specificEpithet" xlink:type="simple"><tp:taxon-name><tp:taxon-name-part taxon-name-part-type="genus" reg="Rhabdotylus"/><tp:taxon-name-part taxon-name-part-type="species" reg="rubrum">rubrum</tp:taxon-name-part></tp:taxon-name></named-content>; <bold>Location:</bold> country: <named-content xmlns:xlink="http://www.w3.org/1999/xlink" content-type="dwc:country" xlink:type="simple">Brazil</named-content>; countryCode: <named-content xmlns:xlink="http://www.w3.org/1999/xlink" content-type="dwc:countryCode" xlink:type="simple">BR</named-content>; locationRemarks: <named-content xmlns:xlink="http://www.w3.org/1999/xlink" content-type="dwc:locationRemarks" xlink:type="simple">label transliteration: "C. Brazil \ Dec. 1935 \ F. Schade" "ALMelander \ Collection" "St. (<tp:taxon-name><tp:taxon-name-part taxon-name-part-type="genus" reg="Rhabdotylus">Rhabdotylus</tp:taxon-name-part></tp:taxon-name>) \ <tp:taxon-name><tp:taxon-name-part taxon-name-part-type="genus" reg="Rhabdotylus"/><tp:taxon-name-part taxon-name-part-type="species" reg="planiventris">planiventris</tp:taxon-name-part></tp:taxon-name> Wied. \ det. Fairchild 1963"</named-content>; <bold>Record Level:</bold> institutionID: <named-content xmlns:xlink="http://www.w3.org/1999/xlink" content-type="dwc:institutionID" xlink:type="simple">U. S. National Entomological Collection</named-content>; institutionCode: <named-content xmlns:xlink="http://www.w3.org/1999/xlink" content-type="dwc:institutionCode" xlink:type="simple">USNM</named-content>; basisOfRecord: <named-content xmlns:xlink="http://www.w3.org/1999/xlink" content-type="dwc:basisOfRecord" xlink:type="simple">PreservedSpecimen</named-content></p></list-item><list-item><p><bold>Type status:</bold> <named-content xmlns:xlink="http://www.w3.org/1999/xlink" content-type="dwc:typeStatus" xlink:type="simple">Other material</named-content>. <bold>Occurrence:</bold> catalogNumber: <named-content xmlns:xlink="http://www.w3.org/1999/xlink" content-type="dwc:catalogNumber" xlink:type="simple">USNMENT01518380</named-content>; recordedBy: <named-content xmlns:xlink="http://www.w3.org/1999/xlink" content-type="dwc:recordedBy" xlink:type="simple">Raymond Corbett Shannon</named-content>; individualCount: <named-content xmlns:xlink="http://www.w3.org/1999/xlink" content-type="dwc:individualCount" xlink:type="simple">1</named-content>; sex: <named-content xmlns:xlink="http://www.w3.org/1999/xlink" content-type="dwc:sex" xlink:type="simple">female</named-content>; lifeStage: <named-content xmlns:xlink="http://www.w3.org/1999/xlink" content-type="dwc:lifeStage" xlink:type="simple">adult</named-content>; <bold>Taxon:</bold> scientificName: <named-content xmlns:xlink="http://www.w3.org/1999/xlink" content-type="dwc:scientificName" xlink:type="simple"><tp:taxon-name><tp:taxon-name-part taxon-name-part-type="genus" reg="Rhabdotylus">Rhabdotylus</tp:taxon-name-part> <tp:taxon-name-part taxon-name-part-type="species" reg="rubrum">rubrum</tp:taxon-name-part></tp:taxon-name></named-content>; family: <named-content xmlns:xlink="http://www.w3.org/1999/xlink" content-type="dwc:family" xlink:type="simple"><tp:taxon-name><tp:taxon-name-part taxon-name-part-type="family">Tabanidae</tp:taxon-name-part></tp:taxon-name></named-content>; genus: <named-content xmlns:xlink="http://www.w3.org/1999/xlink" content-type="dwc:genus" xlink:type="simple"><tp:taxon-name><tp:taxon-name-part taxon-name-part-type="genus">Rhabdotylus</tp:taxon-name-part></tp:taxon-name></named-content>; specificEpithet: <named-content xmlns:xlink="http://www.w3.org/1999/xlink" content-type="dwc:specificEpithet" xlink:type="simple"><tp:taxon-name><tp:taxon-name-part taxon-name-part-type="genus" reg="Rhabdotylus"/><tp:taxon-name-part taxon-name-part-type="species" reg="rubrum">rubrum</tp:taxon-name-part></tp:taxon-name></named-content>; <bold>Location:</bold> country: <named-content xmlns:xlink="http://www.w3.org/1999/xlink" content-type="dwc:country" xlink:type="simple">Brazil</named-content>; countryCode: <named-content xmlns:xlink="http://www.w3.org/1999/xlink" content-type="dwc:countryCode" xlink:type="simple">BR</named-content>; stateProvince: <named-content xmlns:xlink="http://www.w3.org/1999/xlink" content-type="dwc:stateProvince" xlink:type="simple">Rio de Janeiro</named-content>; municipality: <named-content xmlns:xlink="http://www.w3.org/1999/xlink" content-type="dwc:municipality" xlink:type="simple">Itatiaia</named-content>; locationRemarks: <named-content xmlns:xlink="http://www.w3.org/1999/xlink" content-type="dwc:locationRemarks" xlink:type="simple">label transliteration: "Alt. 200M. \ Itatiaia \ R. Janeiro" "Fevereiro \ 1941" "RCShannon Collection"</named-content>; <bold>Record Level:</bold> institutionID: <named-content xmlns:xlink="http://www.w3.org/1999/xlink" content-type="dwc:institutionID" xlink:type="simple">U. S. National Entomological Collection</named-content>; institutionCode: <named-content xmlns:xlink="http://www.w3.org/1999/xlink" content-type="dwc:institutionCode" xlink:type="simple">USNM</named-content>; basisOfRecord: <named-content xmlns:xlink="http://www.w3.org/1999/xlink" content-type="dwc:basisOfRecord" xlink:type="simple">PreservedSpecimen</named-content></p></list-item><list-item><p><bold>Type status:</bold> <named-content xmlns:xlink="http://www.w3.org/1999/xlink" content-type="dwc:typeStatus" xlink:type="simple">Other material</named-content>. <bold>Occurrence:</bold> catalogNumber: <named-content xmlns:xlink="http://www.w3.org/1999/xlink" content-type="dwc:catalogNumber" xlink:type="simple">USNMENT01518381</named-content>; recordedBy: <named-content xmlns:xlink="http://www.w3.org/1999/xlink" content-type="dwc:recordedBy" xlink:type="simple">Raymond Corbett Shannon</named-content>; individualCount: <named-content xmlns:xlink="http://www.w3.org/1999/xlink" content-type="dwc:individualCount" xlink:type="simple">1</named-content>; sex: <named-content xmlns:xlink="http://www.w3.org/1999/xlink" content-type="dwc:sex" xlink:type="simple">female</named-content>; lifeStage: <named-content xmlns:xlink="http://www.w3.org/1999/xlink" content-type="dwc:lifeStage" xlink:type="simple">adult</named-content>; <bold>Taxon:</bold> scientificName: <named-content xmlns:xlink="http://www.w3.org/1999/xlink" content-type="dwc:scientificName" xlink:type="simple"><tp:taxon-name><tp:taxon-name-part taxon-name-part-type="genus" reg="Rhabdotylus">Rhabdotylus</tp:taxon-name-part> <tp:taxon-name-part taxon-name-part-type="species" reg="rubrum">rubrum</tp:taxon-name-part></tp:taxon-name></named-content>; family: <named-content xmlns:xlink="http://www.w3.org/1999/xlink" content-type="dwc:family" xlink:type="simple"><tp:taxon-name><tp:taxon-name-part taxon-name-part-type="family">Tabanidae</tp:taxon-name-part></tp:taxon-name></named-content>; genus: <named-content xmlns:xlink="http://www.w3.org/1999/xlink" content-type="dwc:genus" xlink:type="simple"><tp:taxon-name><tp:taxon-name-part taxon-name-part-type="genus">Rhabdotylus</tp:taxon-name-part></tp:taxon-name></named-content>; specificEpithet: <named-content xmlns:xlink="http://www.w3.org/1999/xlink" content-type="dwc:specificEpithet" xlink:type="simple"><tp:taxon-name><tp:taxon-name-part taxon-name-part-type="genus" reg="Rhabdotylus"/><tp:taxon-name-part taxon-name-part-type="species" reg="rubrum">rubrum</tp:taxon-name-part></tp:taxon-name></named-content>; <bold>Location:</bold> country: <named-content xmlns:xlink="http://www.w3.org/1999/xlink" content-type="dwc:country" xlink:type="simple">Brazil</named-content>; countryCode: <named-content xmlns:xlink="http://www.w3.org/1999/xlink" content-type="dwc:countryCode" xlink:type="simple">BR</named-content>; stateProvince: <named-content xmlns:xlink="http://www.w3.org/1999/xlink" content-type="dwc:stateProvince" xlink:type="simple">Rio de Janeiro</named-content>; municipality: <named-content xmlns:xlink="http://www.w3.org/1999/xlink" content-type="dwc:municipality" xlink:type="simple">Mangaratiba</named-content>; locationRemarks: <named-content xmlns:xlink="http://www.w3.org/1999/xlink" content-type="dwc:locationRemarks" xlink:type="simple">label transliteration: "Mangaratiba \ R d Janeiro X \ Brazil XI'38" "Yel Fev Serv \ MES Brazil \ RCShannon"</named-content>; <bold>Record Level:</bold> institutionID: <named-content xmlns:xlink="http://www.w3.org/1999/xlink" content-type="dwc:institutionID" xlink:type="simple">U. S. National Entomological Collection</named-content>; institutionCode: <named-content xmlns:xlink="http://www.w3.org/1999/xlink" content-type="dwc:institutionCode" xlink:type="simple">USNM</named-content>; basisOfRecord: <named-content xmlns:xlink="http://www.w3.org/1999/xlink" content-type="dwc:basisOfRecord" xlink:type="simple">PreservedSpecimen</named-content></p></list-item></list></tp:treatment-sec><tp:treatment-sec sec-type="Description"><title>Description</title><p>Female (holotype). <italic>Head.</italic> Frons narrow, light brown, with sparse black hairs and silver pollinosity along the margins of the eyes. Frontal Index: 4.10. Divergence Index: 0.92. Subcallus light brown, with dense white pollinosity. Scape and pedicel light brown, with black and some white hairs mixed and white pollinosity. Flagellum orange (missing on holotype). Clypeus light brown, with dense white pollinosity and sparse white hairs. Gena and postgena light brown, with dense white pollinosity and dense white hairs. Palpus yellow to light brown, with sparse white pollinosity and mixed white and black hairs.</p><p><italic>Thorax.</italic> Scutum and scutellum light brown with sparse white to yellow and black hairs mixed. Postpronotal lobe light brown with white pollinosity, white and black hairs mixed. Notopleuron light brown with white pollinosity, white to yellow and black hairs. Proepisternum and proepimerum light brown with white pollinosity and white hairs. Anepisternum light brown with white pollinosity, white to yellow and black hairs mixed. Katepisternum light brown with white pollinosity and white to yellow hairs. Anepimeron light brown with white pollinosity, with white to yellow hairs. Katepimeron and katatergite light brown with white pollinosity and white hairs.</p><p>Coxa light brown with white pollinosity with white hairs, and some black hairs distally. Femur 1 light brown with black hairs. Femur 2 light brown with black hairs and a tuft of white hairs proximally on posterodorsal side. Femur 3 light brown with black and white hairs mixed. Tibiae 1 and 2 yellow to light brown with white hairs proximally, and brown with black hairs distally. Tibia 3 brown with black hairs. Tarsus brown with black hairs. Wing hyaline. Pterostigma yellow. Venation light brown. Halter yellow, with white apex.</p><p><italic>Abdomen.</italic> Abdomen predominantly light brown with sparse black hairs and white hairs laterally. Tergite 1 with a faintly lighter band distally and white hairs in the middle of the distal margin. Tergites 2–4 with a faintly lighter band distally. Sternites 1–3 yellow to light brown with a narrow white band distally and white hairs. Remaining sternites light brown with a narrow white band distally, with black hairs proximally and laterally and white hairs distally.</p><p><italic>Measurements</italic>: Body length: 15mm. Wing length: 12.5mm.</p><p>Figs <xref ref-type="fig" rid="F5224609">1</xref>, <xref ref-type="fig" rid="F5224622">2</xref>, <xref ref-type="fig" rid="F5256592">3</xref></p></tp:treatment-sec><tp:treatment-sec sec-type="Distribution"><title>Distribution</title><p>Brazil (Rio de Janeiro, São Paulo, Paraná, Santa Catarina), Argentina.</p></tp:treatment-sec><tp:treatment-sec><!--Section generated to contain objects referenced in tp:taxon-treatment.--><fig-group id="F5224609" position="float" orientation="portrait"><caption><p><italic><tp:taxon-name><tp:taxon-name-part taxon-name-part-type="genus" reg="Rhabdotylus">Rhabdotylus</tp:taxon-name-part> <tp:taxon-name-part taxon-name-part-type="species" reg="rubrum">rubrum</tp:taxon-name-part></tp:taxon-name></italic> (Thunberg, 1827), holotype ♀</p></caption><fig id="F5224614" position="float" orientation="portrait"><object-id xmlns:xlink="http://www.w3.org/1999/xlink" xlink:type="simple">10.3897/BDJ.7.e36277.figure1a</object-id><label>Figure 1a.</label><caption><p>dorsal view</p></caption><graphic xmlns:xlink="http://www.w3.org/1999/xlink" xlink:href="bdj-07-e36277-g001_a.jpg" xlink:type="simple" position="float" orientation="portrait" id="oo_299872.jpg"/></fig><fig id="F5224615" position="float" orientation="portrait"><object-id xmlns:xlink="http://www.w3.org/1999/xlink" xlink:type="simple">10.3897/BDJ.7.e36277.figure1b</object-id><label>Figure 1b.</label><caption><p>lateral view</p></caption><graphic xmlns:xlink="http://www.w3.org/1999/xlink" xlink:href="bdj-07-e36277-g001_b.jpg" xlink:type="simple" position="float" orientation="portrait" id="oo_299873.jpg"/></fig><fig id="F5224616" position="float" orientation="portrait"><object-id xmlns:xlink="http://www.w3.org/1999/xlink" xlink:type="simple">10.3897/BDJ.7.e36277.figure1c</object-id><label>Figure 1c.</label><caption><p>frontal view</p></caption><graphic xmlns:xlink="http://www.w3.org/1999/xlink" xlink:href="bdj-07-e36277-g001_c.jpg" xlink:type="simple" position="float" orientation="portrait" id="oo_299874.jpg"/></fig><fig id="F5224617" position="float" orientation="portrait"><object-id xmlns:xlink="http://www.w3.org/1999/xlink" xlink:type="simple">10.3897/BDJ.7.e36277.figure1d</object-id><label>Figure 1d.</label><caption><p>labels</p></caption><graphic xmlns:xlink="http://www.w3.org/1999/xlink" xlink:href="bdj-07-e36277-g001_d.jpg" xlink:type="simple" position="float" orientation="portrait" id="oo_299875.jpg"/></fig></fig-group><fig-group id="F5224622" position="float" orientation="portrait"><caption><p><italic><tp:taxon-name><tp:taxon-name-part taxon-name-part-type="genus" reg="Rhabdotylus">Rhabdotylus</tp:taxon-name-part> <tp:taxon-name-part taxon-name-part-type="species" reg="rubrum">rubrum</tp:taxon-name-part></tp:taxon-name></italic>, holotype ♀ of <italic><tp:taxon-name><tp:taxon-name-part taxon-name-part-type="genus" reg="Tabanus">Tabanus</tp:taxon-name-part> <tp:taxon-name-part taxon-name-part-type="species" reg="planiventris">planiventris</tp:taxon-name-part></tp:taxon-name></italic> Wiedemann, 1828</p></caption><fig id="F5224627" position="float" orientation="portrait"><object-id xmlns:xlink="http://www.w3.org/1999/xlink" xlink:type="simple">10.3897/BDJ.7.e36277.figure2a</object-id><label>Figure 2a.</label><caption><p>dorsal view</p></caption><graphic xmlns:xlink="http://www.w3.org/1999/xlink" xlink:href="bdj-07-e36277-g002_a.jpg" xlink:type="simple" position="float" orientation="portrait" id="oo_299877.jpg"/></fig><fig id="F5224628" position="float" orientation="portrait"><object-id xmlns:xlink="http://www.w3.org/1999/xlink" xlink:type="simple">10.3897/BDJ.7.e36277.figure2b</object-id><label>Figure 2b.</label><caption><p>lateral view</p></caption><graphic xmlns:xlink="http://www.w3.org/1999/xlink" xlink:href="bdj-07-e36277-g002_b.jpg" xlink:type="simple" position="float" orientation="portrait" id="oo_299878.jpg"/></fig><fig id="F5224629" position="float" orientation="portrait"><object-id xmlns:xlink="http://www.w3.org/1999/xlink" xlink:type="simple">10.3897/BDJ.7.e36277.figure2c</object-id><label>Figure 2c.</label><caption><p>frontal view</p></caption><graphic xmlns:xlink="http://www.w3.org/1999/xlink" xlink:href="bdj-07-e36277-g002_c.jpg" xlink:type="simple" position="float" orientation="portrait" id="oo_299879.jpg"/></fig><fig id="F5224630" position="float" orientation="portrait"><object-id xmlns:xlink="http://www.w3.org/1999/xlink" xlink:type="simple">10.3897/BDJ.7.e36277.figure2d</object-id><label>Figure 2d.</label><caption><p>labels</p></caption><graphic xmlns:xlink="http://www.w3.org/1999/xlink" xlink:href="bdj-07-e36277-g002_d.jpg" xlink:type="simple" position="float" orientation="portrait" id="oo_299880.jpg"/></fig></fig-group><fig id="F5256592" position="float" orientation="portrait"><object-id xmlns:xlink="http://www.w3.org/1999/xlink" xlink:type="simple">10.3897/BDJ.7.e36277.figure3</object-id><label>Figure 3.</label><caption><p>Known geographic range of <italic><tp:taxon-name><tp:taxon-name-part taxon-name-part-type="genus" reg="Rhabdotylus">Rhabdotylus</tp:taxon-name-part> <tp:taxon-name-part taxon-name-part-type="species" reg="rubrum">rubrum</tp:taxon-name-part></tp:taxon-name></italic> (Thunberg, 1827)</p></caption><graphic xmlns:xlink="http://www.w3.org/1999/xlink" xlink:href="bdj-07-e36277-g003.jpg" position="float" id="oo_312025.jpg" orientation="portrait" xlink:type="simple"/></fig></tp:treatment-sec><ref-list><ref id="B5222727"><element-citation xmlns:xlink="http://www.w3.org/1999/xlink" publication-type="article" xlink:type="simple"><person-group person-group-type="author"><name name-style="western"><surname>Thunberg</surname><given-names>C. P.</given-names></name></person-group><year>1827</year><article-title>Tabani septemdecim novae species descriptae</article-title><source>Nova acta Regiae Societatis Scientiarum Upsaliensis</source><volume>9</volume><fpage>53</fpage><lpage>62</lpage><uri xlink:type="simple">https://biodiversitylibrary.org/page/2404772</uri></element-citation></ref><ref id="B5222674"><element-citation xmlns:xlink="http://www.w3.org/1999/xlink" publication-type="article" xlink:type="simple"><person-group person-group-type="author"><name name-style="western"><surname>Philip</surname><given-names>C. B.</given-names></name></person-group><year>1967</year><article-title>Notes on Thunberg’s little known species of <tp:taxon-name><tp:taxon-name-part taxon-name-part-type="family">Tabanidae</tp:taxon-name-part></tp:taxon-name> from the New World</article-title><source>Annals of the Entomological Society of America</source><volume>60</volume><issue>6</issue><fpage>1235</fpage><lpage>1238</lpage><pub-id pub-id-type="doi">10.1093/aesa/60.6.1235</pub-id></element-citation></ref><ref id="B5218660"><element-citation xmlns:xlink="http://www.w3.org/1999/xlink" publication-type="chapter" xlink:type="simple"><person-group person-group-type="author"><name name-style="western"><surname>Fairchild</surname><given-names>G. B.</given-names></name></person-group><year>1971</year><chapter-title>Family <tp:taxon-name><tp:taxon-name-part taxon-name-part-type="family">Tabanidae</tp:taxon-name-part></tp:taxon-name></chapter-title><person-group person-group-type="editor"><name name-style="western"><surname>Papavero</surname><given-names>N.</given-names></name></person-group><source>A Catalogue of the <tp:taxon-name><tp:taxon-name-part taxon-name-part-type="order">Diptera</tp:taxon-name-part></tp:taxon-name> of the Americas south of the United States</source><volume>28</volume><publisher-name>Museu de Zoologia, Universidade de São Paulo</publisher-name><publisher-loc>São Paulo</publisher-loc><size units="page">1-163</size></element-citation></ref><ref id="B5222539"><element-citation xmlns:xlink="http://www.w3.org/1999/xlink" publication-type="article" xlink:type="simple"><person-group person-group-type="author"><name name-style="western"><surname>Moucha</surname><given-names>J.</given-names></name></person-group><year>1976</year><article-title>Horseflies (<tp:taxon-name><tp:taxon-name-part taxon-name-part-type="order">Diptera</tp:taxon-name-part></tp:taxon-name>: <tp:taxon-name><tp:taxon-name-part taxon-name-part-type="family">Tabanidae</tp:taxon-name-part></tp:taxon-name>) of the World. Synoptic Catalogue.</article-title><source>Acta Entomologica Musei Nationalis Pragae Supplementum</source><volume>7</volume><fpage>1</fpage><lpage>319</lpage></element-citation></ref><ref id="B5218512"><element-citation xmlns:xlink="http://www.w3.org/1999/xlink" publication-type="article" xlink:type="simple"><person-group person-group-type="author"><name name-style="western"><surname>Coscarón</surname><given-names>S.</given-names></name><name name-style="western"><surname>Papavero</surname><given-names>N.</given-names></name></person-group><year>2009</year><article-title>Catalogue of Neotropical <tp:taxon-name><tp:taxon-name-part taxon-name-part-type="order">Diptera</tp:taxon-name-part></tp:taxon-name></article-title><source><tp:taxon-name><tp:taxon-name-part taxon-name-part-type="family">Tabanidae</tp:taxon-name-part></tp:taxon-name>. Neotropical <tp:taxon-name><tp:taxon-name-part taxon-name-part-type="order">Diptera</tp:taxon-name-part></tp:taxon-name></source><volume>16</volume><fpage>1</fpage><lpage>199</lpage></element-citation></ref><ref id="B5222935"><element-citation xmlns:xlink="http://www.w3.org/1999/xlink" publication-type="book" xlink:type="simple"><person-group person-group-type="author"><name name-style="western"><surname>Wiedemann</surname><given-names>C. R. W.</given-names></name></person-group><year>1828</year><source>Aussereuropäische zweiflügelige Insekten</source><volume>I</volume><publisher-name>Hamm, in der Schulzischen Buchhandlung</publisher-name><size units="page">608</size><pub-id pub-id-type="doi">10.5962/bhl.title.14603</pub-id></element-citation></ref><ref id="B5222926"><element-citation xmlns:xlink="http://www.w3.org/1999/xlink" publication-type="book" xlink:type="simple"><person-group person-group-type="author"><name name-style="western"><surname>Walker</surname><given-names>F.</given-names></name></person-group><year>1854</year><source>List of the specimens of dipterous insects in the collection of the British Museum, Part V</source><volume>Supplement I</volume><publisher-name>Order of the Trustees</publisher-name><publisher-loc>London</publisher-loc><size units="page">330</size><uri xlink:type="simple">https://biodiversitylibrary.org/page/38661697</uri></element-citation></ref><ref id="B5222353"><element-citation xmlns:xlink="http://www.w3.org/1999/xlink" publication-type="article" xlink:type="simple"><person-group person-group-type="author"><name name-style="western"><surname>Hunter</surname><given-names>W. D.</given-names></name></person-group><year>1901</year><article-title>A catalogue of the <tp:taxon-name><tp:taxon-name-part taxon-name-part-type="order">Diptera</tp:taxon-name-part></tp:taxon-name> of South America Pt. 2</article-title><source>Transactions of the American Entomological Society</source><volume>27</volume><fpage>136</fpage><lpage>147</lpage></element-citation></ref><ref id="B5222373"><element-citation xmlns:xlink="http://www.w3.org/1999/xlink" publication-type="book" xlink:type="simple"><person-group person-group-type="author"><name name-style="western"><surname>Kertész</surname><given-names>K.</given-names></name></person-group><year>1908</year><source>Catalogus dipterorum hucusque descriptorum</source><volume>3</volume><publisher-name>Lipsiae &amp; Budapestini</publisher-name><publisher-loc>[=Leipzig and Budapest]</publisher-loc><size units="page">367</size><pub-id pub-id-type="doi">10.5962/bhl.title.5141</pub-id></element-citation></ref><ref id="B5218546"><element-citation xmlns:xlink="http://www.w3.org/1999/xlink" publication-type="article" xlink:type="simple"><person-group person-group-type="author"><name name-style="western"><surname>Enderlein</surname><given-names>G.</given-names></name></person-group><year>1925</year><article-title>Studien an blutsaugenden Insekten. I. Grundlagen eines neuen Systems der Tabaniden.</article-title><source>Mitteilungen aus dem Zoologischen Museum in Berlin</source><volume>11</volume><issue>2</issue><fpage>255</fpage><lpage>409</lpage></element-citation></ref><ref id="B5222405"><element-citation xmlns:xlink="http://www.w3.org/1999/xlink" publication-type="article" xlink:type="simple"><person-group person-group-type="author"><name name-style="western"><surname>Kröber</surname><given-names>O.</given-names></name></person-group><year>1932</year><article-title>Das Genus Esenbeckia Rondani und die <tp:taxon-name><tp:taxon-name-part taxon-name-part-type="genus" reg="Gymnochela">Gymnochela</tp:taxon-name-part></tp:taxon-name>-Untergattung <tp:taxon-name><tp:taxon-name-part taxon-name-part-type="genus" reg="Amphichlorops">Amphichlorops</tp:taxon-name-part></tp:taxon-name> Lutz (Dipt. <tp:taxon-name><tp:taxon-name-part taxon-name-part-type="family">Tabanidae</tp:taxon-name-part></tp:taxon-name>)</article-title><source>Revista de Entomologia</source><volume>2</volume><fpage>52</fpage><lpage>93</lpage></element-citation></ref><ref id="B5222415"><element-citation xmlns:xlink="http://www.w3.org/1999/xlink" publication-type="article" xlink:type="simple"><person-group person-group-type="author"><name name-style="western"><surname>Kröber</surname><given-names>O.</given-names></name></person-group><year>1934</year><article-title>Catalogo dos <tp:taxon-name><tp:taxon-name-part taxon-name-part-type="family">Tabanidae</tp:taxon-name-part></tp:taxon-name> da America do Sul e Central, incluindo o Mexico e as Antilhas</article-title><source>Revista de Entomologia</source><volume>4</volume><issue>2–3</issue><fpage>222–276</fpage><lpage>291–333</lpage></element-citation></ref><ref id="B5222600"><element-citation xmlns:xlink="http://www.w3.org/1999/xlink" publication-type="article" xlink:type="simple"><person-group person-group-type="author"><name name-style="western"><surname>Pechuman</surname><given-names>L. L.</given-names></name></person-group><year>1942</year><article-title>Lista provisional de los tabánidos de Venezuela</article-title><source>Boletín de Entomología Venezolana</source><volume>1</volume><issue>3</issue><fpage>51</fpage><lpage>58</lpage></element-citation></ref><ref id="B5218454"><element-citation xmlns:xlink="http://www.w3.org/1999/xlink" publication-type="article" xlink:type="simple"><person-group person-group-type="author"><name name-style="western"><surname>Carrera</surname><given-names>M.</given-names></name><name name-style="western"><surname>Lane</surname><given-names>J.</given-names></name></person-group><year>1945</year><article-title><tp:taxon-name><tp:taxon-name-part taxon-name-part-type="order">Diptera</tp:taxon-name-part></tp:taxon-name> de Caiobá (Estado do Paraná).</article-title><source>Arquivos do Museu Paranaense</source><volume>4</volume><issue>5</issue><fpage>127</fpage><lpage>136</lpage></element-citation></ref><ref id="B5218502"><element-citation xmlns:xlink="http://www.w3.org/1999/xlink" publication-type="article" xlink:type="simple"><person-group person-group-type="author"><name name-style="western"><surname>Coscarón</surname><given-names>S.</given-names></name></person-group><year>1967</year><article-title>Elenco sistemático de <tp:taxon-name><tp:taxon-name-part taxon-name-part-type="family">Tabanidae</tp:taxon-name-part></tp:taxon-name> de Argentina</article-title><source>Jornadas de Entomoepidemiología Argentina</source><volume>1</volume><issue>1965</issue><fpage>105</fpage><lpage>131</lpage></element-citation></ref><ref id="B5218606"><element-citation xmlns:xlink="http://www.w3.org/1999/xlink" publication-type="article" xlink:type="simple"><person-group person-group-type="author"><name name-style="western"><surname>Fairchild</surname><given-names>G. B.</given-names></name></person-group><year>1967</year><article-title>Notes on Neotropical <tp:taxon-name><tp:taxon-name-part taxon-name-part-type="family">Tabanidae</tp:taxon-name-part></tp:taxon-name> (<tp:taxon-name><tp:taxon-name-part taxon-name-part-type="order">Diptera</tp:taxon-name-part></tp:taxon-name>). VII. The species described by C. R. W. Wiedemann</article-title><source>Pacific Insects</source><volume>9</volume><fpage>73</fpage><lpage>104</lpage><uri xlink:type="simple">http://hbs.bishopmuseum.org/pi/pdf/9(1)-73.pdf</uri></element-citation></ref><ref id="B5218674"><element-citation xmlns:xlink="http://www.w3.org/1999/xlink" publication-type="article" xlink:type="simple"><person-group person-group-type="author"><name name-style="western"><surname>Fairchild</surname><given-names>G. B.</given-names></name></person-group><year>1975</year><article-title>Notes on Neotropical <tp:taxon-name><tp:taxon-name-part taxon-name-part-type="family">Tabanidae</tp:taxon-name-part></tp:taxon-name> (Dipt.). XV. Some species described by O. Kröber, formerly in the Stettin Museum</article-title><source>Proceedings of the Entomological Society of Washington</source><volume>77</volume><issue>2</issue><fpage>258</fpage><lpage>265</lpage></element-citation></ref><ref id="B5222323"><element-citation xmlns:xlink="http://www.w3.org/1999/xlink" publication-type="article" xlink:type="simple"><person-group person-group-type="author"><name name-style="western"><surname>Fairchild</surname><given-names>G. B.</given-names></name><name name-style="western"><surname>Burger</surname><given-names>J. F.</given-names></name></person-group><year>1994</year><article-title>A catalog of the <tp:taxon-name><tp:taxon-name-part taxon-name-part-type="family">Tabanidae</tp:taxon-name-part></tp:taxon-name> (<tp:taxon-name><tp:taxon-name-part taxon-name-part-type="order">Diptera</tp:taxon-name-part></tp:taxon-name>) of the Americas south of the United States</article-title><source>Memoirs of the American Entomological Institute</source><volume>55</volume><fpage>1</fpage><lpage>249</lpage></element-citation></ref><ref id="B5222737"><element-citation xmlns:xlink="http://www.w3.org/1999/xlink" publication-type="article" xlink:type="simple"><person-group person-group-type="author"><name name-style="western"><surname>Turcatel</surname><given-names>M.</given-names></name><name name-style="western"><surname>Carvalho</surname><given-names>C. J.B.</given-names></name><name name-style="western"><surname>Rafael</surname><given-names>J. A.</given-names></name></person-group><year>2007</year><article-title>Mutucas (<tp:taxon-name><tp:taxon-name-part taxon-name-part-type="order">Diptera</tp:taxon-name-part></tp:taxon-name>: <tp:taxon-name><tp:taxon-name-part taxon-name-part-type="family">Tabanidae</tp:taxon-name-part></tp:taxon-name>) do estado do Paraná, Brasil: Chave de identificação pictórica para subfamílias, tribos e gêneros</article-title><source>Biota Neotropica</source><volume>7</volume><issue>2</issue><fpage>265</fpage><lpage>278</lpage><uri xlink:type="simple">http://www.biotaneotropica.org.br/v7n2/en/fullpaper?bn05007022007+pt</uri><pub-id pub-id-type="doi">10.1590/S1676-06032007000200029</pub-id></element-citation></ref><ref id="B5222821"><element-citation xmlns:xlink="http://www.w3.org/1999/xlink" publication-type="article" xlink:type="simple"><person-group person-group-type="author"><name name-style="western"><surname>Walker</surname><given-names>F.</given-names></name></person-group><year>1837</year><article-title>Descriptions, etc. of the <tp:taxon-name><tp:taxon-name-part taxon-name-part-type="order">Diptera</tp:taxon-name-part></tp:taxon-name>. In: Descriptions, etc. of the Insects collected by Captain P. P. King, R. N., F. R. S., in the survey of the Straits of Magellan.</article-title><source>Transactions of the Linnean Society of London</source><volume>17</volume><fpage>331</fpage><lpage>359</lpage><uri xlink:type="simple">https://biodiversitylibrary.org/page/734237</uri></element-citation></ref><ref id="B5218576"><element-citation xmlns:xlink="http://www.w3.org/1999/xlink" publication-type="article" xlink:type="simple"><person-group person-group-type="author"><name name-style="western"><surname>Fairchild</surname><given-names>G. B.</given-names></name></person-group><year>1956</year><article-title>Synonymical notes on Neotropical flies of the family <tp:taxon-name><tp:taxon-name-part taxon-name-part-type="family">Tabanidae</tp:taxon-name-part></tp:taxon-name> (<tp:taxon-name><tp:taxon-name-part taxon-name-part-type="order">Diptera</tp:taxon-name-part></tp:taxon-name>).</article-title><source>Smithsonian Miscellaneous Collections</source><volume>131</volume><issue>3</issue><fpage>1</fpage><lpage>38</lpage><uri xlink:type="simple">https://biodiversitylibrary.org/page/9058360</uri></element-citation></ref><ref id="B5222513"><element-citation xmlns:xlink="http://www.w3.org/1999/xlink" publication-type="article" xlink:type="simple"><person-group person-group-type="author"><name name-style="western"><surname>Macquart</surname><given-names>J.</given-names></name></person-group><year>1838</year><article-title>Diptères exotiques nouveaux ou peu connus.</article-title><source>Mémoires de la Société des Sciences, de l’Agriculture et des Arts de Lille</source><volume>1838</volume><issue>2</issue><fpage>9</fpage><lpage>225</lpage><uri xlink:type="simple">https://biodiversitylibrary.org/page/27818651</uri></element-citation></ref><ref id="B5218440"><element-citation xmlns:xlink="http://www.w3.org/1999/xlink" publication-type="chapter" xlink:type="simple"><person-group person-group-type="author"><name name-style="western"><surname>Blanchard</surname><given-names>E.</given-names></name></person-group><year>1852</year><chapter-title>Orden IX. Dipteros.</chapter-title><person-group person-group-type="editor"><name name-style="western"><surname>Gay</surname><given-names>C.</given-names></name></person-group><source>Historia fisica y política de Chile, Zoologia</source><volume>7</volume><publisher-loc>Paris</publisher-loc><size units="page">471</size><uri xlink:type="simple">https://biodiversitylibrary.org/page/16096740</uri></element-citation></ref><ref id="B5222698"><element-citation xmlns:xlink="http://www.w3.org/1999/xlink" publication-type="article" xlink:type="simple"><person-group person-group-type="author"><name name-style="western"><surname>Philippi</surname><given-names>R. A.</given-names></name></person-group><year>1865</year><article-title>Aufzählung der chilenischen Dipteren.</article-title><source>Verhandlungen der kaiserlich-königlichen zoologisch-botanischen Gesellschaft in Wien</source><volume>15</volume><fpage>595</fpage><lpage>782</lpage><uri xlink:type="simple">https://biodiversitylibrary.org/page/16401036</uri></element-citation></ref></ref-list></tp:taxon-treatment>
