# Supplementary material for: Taxonomic revision of the Neotropical genus Rhabdotylus Lutz, 1913 (Diptera: Tabanidae)
Source: Biodivers Data J. 2019 Jul 10;7:e36277. doi: 10.3897/BDJ.7.e36277 (PMC6637049; doi:10.3897/BDJ.7.e36277)
Supplement: XML Treatment for Rhabdotylus venenatum [file BDJ.7.e36277-treatment3.xml]

<!DOCTYPE tp:taxon-treatment
  PUBLIC "-//TaxonX//DTD Taxonomic Treatment Publishing DTD v0 20100105//EN" "tax-treatment-NSO.dtd">
<tp:taxon-treatment xmlns:tp="http://www.plazi.org/taxpub"><tp:treatment-meta><mixed-citation publication-type="journal"><person-group><name><surname>Turcatel</surname><given-names>Mauren</given-names></name></person-group><article-title>Taxonomic revision of the Neotropical genus <italic><tp:taxon-name><tp:taxon-name-part taxon-name-part-type="genus" reg="Rhabdotylus">Rhabdotylus</tp:taxon-name-part></tp:taxon-name></italic> Lutz, 1913 (<tp:taxon-name><tp:taxon-name-part taxon-name-part-type="order">Diptera</tp:taxon-name-part></tp:taxon-name>: <tp:taxon-name><tp:taxon-name-part taxon-name-part-type="family">Tabanidae</tp:taxon-name-part></tp:taxon-name>)</article-title><source>Biodivers Data J</source><day>10</day><month>7</month><year>2019</year><volume>7</volume><pub-id pub-id-type="doi">10.3897/BDJ.7.e36277</pub-id></mixed-citation></tp:treatment-meta><tp:nomenclature><tp:taxon-name><tp:taxon-name-part taxon-name-part-type="genus">Rhabdotylus</tp:taxon-name-part> <tp:taxon-name-part taxon-name-part-type="species">venenatum</tp:taxon-name-part></tp:taxon-name><tp:taxon-authority>(Osten Sacken, 1886)</tp:taxon-authority><tp:nomenclature-citation-list><tp:nomenclature-citation><tp:taxon-name><tp:taxon-name-part taxon-name-part-type="genus">Rhabdotylus</tp:taxon-name-part> <tp:taxon-name-part taxon-name-part-type="species">venenatum</tp:taxon-name-part></tp:taxon-name><comment><bold><italic><tp:taxon-name><tp:taxon-name-part taxon-name-part-type="genus" reg="Rhabdotylus">Rhabdotylus</tp:taxon-name-part> <tp:taxon-name-part taxon-name-part-type="species" reg="venenatum">venenatum</tp:taxon-name-part></tp:taxon-name></italic></bold><italic><tp:taxon-name><tp:taxon-name-part taxon-name-part-type="genus" reg="Tabanus">Tabanus</tp:taxon-name-part></tp:taxon-name></italic><xref ref-type="bibr" rid="B5222577">Osten Sacken 1886</xref><italic><tp:taxon-name><tp:taxon-name-part taxon-name-part-type="genus" reg="Tabanus">Tabanus</tp:taxon-name-part></tp:taxon-name></italic><xref ref-type="bibr" rid="B5218410">Aldrich 1905</xref><italic><tp:taxon-name><tp:taxon-name-part taxon-name-part-type="genus" reg="Tabanus">Tabanus</tp:taxon-name-part></tp:taxon-name></italic><xref ref-type="bibr" rid="B5222373">Kertész 1908</xref><italic><tp:taxon-name><tp:taxon-name-part taxon-name-part-type="genus" reg="Gymnochela">Gymnochela</tp:taxon-name-part></tp:taxon-name></italic><xref ref-type="bibr" rid="B5222405">Kröber 1932</xref><italic><tp:taxon-name><tp:taxon-name-part taxon-name-part-type="genus" reg="Ampichlorops">Ampichlorops</tp:taxon-name-part></tp:taxon-name></italic><xref ref-type="bibr" rid="B5222415">Kröber 1934</xref><italic><tp:taxon-name><tp:taxon-name-part taxon-name-part-type="genus" reg="Amphichlorops">Amphichlorops</tp:taxon-name-part></tp:taxon-name></italic><xref ref-type="bibr" rid="B5222600">Pechuman 1942</xref><xref ref-type="bibr" rid="B5222717">Stone 1944</xref><xref ref-type="bibr" rid="B5222717">Stone 1944</xref><xref ref-type="bibr" rid="B5222655">Philip 1960</xref><italic><tp:taxon-name><tp:taxon-name-part taxon-name-part-type="genus" reg="Stibasoma">Stibasoma</tp:taxon-name-part></tp:taxon-name></italic><xref ref-type="bibr" rid="B5218596">Fairchild 1961b</xref><italic><tp:taxon-name><tp:taxon-name-part taxon-name-part-type="genus" reg="Stibasoma">Stibasoma</tp:taxon-name-part></tp:taxon-name></italic><xref ref-type="bibr" rid="B5218660">Fairchild 1971</xref><xref ref-type="bibr" rid="B5222313">Fairchild 1986</xref><italic><tp:taxon-name><tp:taxon-name-part taxon-name-part-type="genus" reg="Stibasoma">Stibasoma</tp:taxon-name-part></tp:taxon-name></italic><xref ref-type="bibr" rid="B5222343">Hogue and Fairchild 1974</xref><italic><tp:taxon-name><tp:taxon-name-part taxon-name-part-type="genus" reg="Amphichlorops">Amphichlorops</tp:taxon-name-part></tp:taxon-name></italic><xref ref-type="bibr" rid="B5218674">Fairchild 1975</xref><italic><tp:taxon-name><tp:taxon-name-part taxon-name-part-type="genus" reg="Stibasoma">Stibasoma</tp:taxon-name-part></tp:taxon-name></italic><italic>venatum</italic><xref ref-type="bibr" rid="B5222539">Moucha 1976</xref><italic><tp:taxon-name><tp:taxon-name-part taxon-name-part-type="genus" reg="Stibasoma">Stibasoma</tp:taxon-name-part></tp:taxon-name></italic><xref ref-type="bibr" rid="B5222954">Wilkerson 1979</xref><xref ref-type="bibr" rid="B5222333">Fairchild and León 1986</xref><italic><tp:taxon-name><tp:taxon-name-part taxon-name-part-type="genus" reg="Stibasoma">Stibasoma</tp:taxon-name-part></tp:taxon-name></italic><xref ref-type="bibr" rid="B5218481">Chainey 1990</xref><italic><tp:taxon-name><tp:taxon-name-part taxon-name-part-type="genus" reg="Stibasoma">Stibasoma</tp:taxon-name-part></tp:taxon-name></italic><xref ref-type="bibr" rid="B5222323">Fairchild and Burger 1994</xref><italic><tp:taxon-name><tp:taxon-name-part taxon-name-part-type="genus" reg="Stibasoma">Stibasoma</tp:taxon-name-part></tp:taxon-name></italic><xref ref-type="bibr" rid="B5218512">Coscarón and Papavero 2009</xref></comment></tp:nomenclature-citation></tp:nomenclature-citation-list></tp:nomenclature><tp:treatment-sec sec-type="materials"><title>Materials</title><list list-type="alpha-lower" list-content="occurrences"><list-item><p><bold>Type status:</bold> <named-content xmlns:xlink="http://www.w3.org/1999/xlink" content-type="dwc:typeStatus" xlink:type="simple">Lectotype</named-content>. <bold>Occurrence:</bold> catalogNumber: <named-content xmlns:xlink="http://www.w3.org/1999/xlink" content-type="dwc:catalogNumber" xlink:type="simple">NHMUK012805335</named-content>; recordedBy: <named-content xmlns:xlink="http://www.w3.org/1999/xlink" content-type="dwc:recordedBy" xlink:type="simple">F. . Godman, O. Salvin</named-content>; individualCount: <named-content xmlns:xlink="http://www.w3.org/1999/xlink" content-type="dwc:individualCount" xlink:type="simple">1</named-content>; sex: <named-content xmlns:xlink="http://www.w3.org/1999/xlink" content-type="dwc:sex" xlink:type="simple">female</named-content>; lifeStage: <named-content xmlns:xlink="http://www.w3.org/1999/xlink" content-type="dwc:lifeStage" xlink:type="simple">adult</named-content>; <bold>Taxon:</bold> scientificName: <named-content xmlns:xlink="http://www.w3.org/1999/xlink" content-type="dwc:scientificName" xlink:type="simple"><tp:taxon-name><tp:taxon-name-part taxon-name-part-type="genus" reg="Rhabdotylus">Rhabdotylus</tp:taxon-name-part> <tp:taxon-name-part taxon-name-part-type="species" reg="venenatum">venenatum</tp:taxon-name-part></tp:taxon-name></named-content>; originalNameUsage: <named-content xmlns:xlink="http://www.w3.org/1999/xlink" content-type="dwc:originalNameUsage" xlink:type="simple"><tp:taxon-name><tp:taxon-name-part taxon-name-part-type="genus" reg="Tabanus">Tabanus</tp:taxon-name-part></tp:taxon-name> venenatus</named-content>; family: <named-content xmlns:xlink="http://www.w3.org/1999/xlink" content-type="dwc:family" xlink:type="simple"><tp:taxon-name><tp:taxon-name-part taxon-name-part-type="family">Tabanidae</tp:taxon-name-part></tp:taxon-name></named-content>; genus: <named-content xmlns:xlink="http://www.w3.org/1999/xlink" content-type="dwc:genus" xlink:type="simple"><tp:taxon-name><tp:taxon-name-part taxon-name-part-type="genus">Rhabdotylus</tp:taxon-name-part></tp:taxon-name></named-content>; specificEpithet: <named-content xmlns:xlink="http://www.w3.org/1999/xlink" content-type="dwc:specificEpithet" xlink:type="simple"><tp:taxon-name><tp:taxon-name-part taxon-name-part-type="genus" reg="Rhabdotylus"/><tp:taxon-name-part taxon-name-part-type="species" reg="venenatum">venenatum</tp:taxon-name-part></tp:taxon-name></named-content>; scientificNameAuthorship: <named-content xmlns:xlink="http://www.w3.org/1999/xlink" content-type="dwc:scientificNameAuthorship" xlink:type="simple">Osten Sacken, 1886</named-content>; <bold>Location:</bold> country: <named-content xmlns:xlink="http://www.w3.org/1999/xlink" content-type="dwc:country" xlink:type="simple">Panama</named-content>; countryCode: <named-content xmlns:xlink="http://www.w3.org/1999/xlink" content-type="dwc:countryCode" xlink:type="simple">PA</named-content>; stateProvince: <named-content xmlns:xlink="http://www.w3.org/1999/xlink" content-type="dwc:stateProvince" xlink:type="simple">Chiriqui</named-content>; locationRemarks: <named-content xmlns:xlink="http://www.w3.org/1999/xlink" content-type="dwc:locationRemarks" xlink:type="simple">label transliteration: “LECTO- \ TYPE” “Co- \ type” “<tp:taxon-name><tp:taxon-name-part taxon-name-part-type="genus" reg="Tabanus">Tabanus</tp:taxon-name-part></tp:taxon-name> \ venenatus \ O. S.” “V. de Chiriqui, \ 2-2000 ft. \ Champion.” “Central America. \ Pres. By \ F. D. Godman, \ O. Salvin. \ 1904–85” “LECTOTYPE \ <tp:taxon-name><tp:taxon-name-part taxon-name-part-type="genus" reg="Stibasoma">Stibasoma</tp:taxon-name-part></tp:taxon-name> \ venenata \ Osten Sacken \ det. \ C. B. Philip 53” “BMNH(E) # \ 253483”</named-content>; <bold>Record Level:</bold> institutionID: <named-content xmlns:xlink="http://www.w3.org/1999/xlink" content-type="dwc:institutionID" xlink:type="simple">The Natural History Museum, London</named-content>; institutionCode: <named-content xmlns:xlink="http://www.w3.org/1999/xlink" content-type="dwc:institutionCode" xlink:type="simple">BNHM</named-content>; basisOfRecord: <named-content xmlns:xlink="http://www.w3.org/1999/xlink" content-type="dwc:basisOfRecord" xlink:type="simple">PreservedSpecimen</named-content></p></list-item><list-item><p><bold>Type status:</bold> <named-content xmlns:xlink="http://www.w3.org/1999/xlink" content-type="dwc:typeStatus" xlink:type="simple">Paralectotype</named-content>. <bold>Occurrence:</bold> catalogNumber: <named-content xmlns:xlink="http://www.w3.org/1999/xlink" content-type="dwc:catalogNumber" xlink:type="simple">NHMUK012805336</named-content>; recordedBy: <named-content xmlns:xlink="http://www.w3.org/1999/xlink" content-type="dwc:recordedBy" xlink:type="simple">F. . Godman, O. Salvin</named-content>; individualCount: <named-content xmlns:xlink="http://www.w3.org/1999/xlink" content-type="dwc:individualCount" xlink:type="simple">1</named-content>; sex: <named-content xmlns:xlink="http://www.w3.org/1999/xlink" content-type="dwc:sex" xlink:type="simple">female</named-content>; lifeStage: <named-content xmlns:xlink="http://www.w3.org/1999/xlink" content-type="dwc:lifeStage" xlink:type="simple">adult</named-content>; <bold>Taxon:</bold> scientificName: <named-content xmlns:xlink="http://www.w3.org/1999/xlink" content-type="dwc:scientificName" xlink:type="simple"><tp:taxon-name><tp:taxon-name-part taxon-name-part-type="genus" reg="Rhabdotylus">Rhabdotylus</tp:taxon-name-part> <tp:taxon-name-part taxon-name-part-type="species" reg="venenatum">venenatum</tp:taxon-name-part></tp:taxon-name></named-content>; originalNameUsage: <named-content xmlns:xlink="http://www.w3.org/1999/xlink" content-type="dwc:originalNameUsage" xlink:type="simple"><tp:taxon-name><tp:taxon-name-part taxon-name-part-type="genus" reg="Tabanus">Tabanus</tp:taxon-name-part></tp:taxon-name> venenatus</named-content>; family: <named-content xmlns:xlink="http://www.w3.org/1999/xlink" content-type="dwc:family" xlink:type="simple"><tp:taxon-name><tp:taxon-name-part taxon-name-part-type="family">Tabanidae</tp:taxon-name-part></tp:taxon-name></named-content>; genus: <named-content xmlns:xlink="http://www.w3.org/1999/xlink" content-type="dwc:genus" xlink:type="simple"><tp:taxon-name><tp:taxon-name-part taxon-name-part-type="genus">Rhabdotylus</tp:taxon-name-part></tp:taxon-name></named-content>; specificEpithet: <named-content xmlns:xlink="http://www.w3.org/1999/xlink" content-type="dwc:specificEpithet" xlink:type="simple"><tp:taxon-name><tp:taxon-name-part taxon-name-part-type="genus" reg="Rhabdotylus"/><tp:taxon-name-part taxon-name-part-type="species" reg="venenatum">venenatum</tp:taxon-name-part></tp:taxon-name></named-content>; scientificNameAuthorship: <named-content xmlns:xlink="http://www.w3.org/1999/xlink" content-type="dwc:scientificNameAuthorship" xlink:type="simple">Osten Sacken, 1886</named-content>; <bold>Location:</bold> country: <named-content xmlns:xlink="http://www.w3.org/1999/xlink" content-type="dwc:country" xlink:type="simple">Guatemala</named-content>; countryCode: <named-content xmlns:xlink="http://www.w3.org/1999/xlink" content-type="dwc:countryCode" xlink:type="simple">GT</named-content>; locality: <named-content xmlns:xlink="http://www.w3.org/1999/xlink" content-type="dwc:locality" xlink:type="simple">Sinanjá</named-content>; locationRemarks: <named-content xmlns:xlink="http://www.w3.org/1999/xlink" content-type="dwc:locationRemarks" xlink:type="simple">label transliteration: “PARA- \ LECTO- \ TYPE” “Co- \ type” “<tp:taxon-name><tp:taxon-name-part taxon-name-part-type="genus" reg="Tabanus">Tabanus</tp:taxon-name-part></tp:taxon-name> \ venenatus \ O. S.” “Sinanja, \ Vera Paz. \ Champion.” “Central America. \ Pres. By \ F. D. Godman, \ O. Salvin. 1904–85.” “BMNH(E) # \ 253484”</named-content>; <bold>Record Level:</bold> institutionID: <named-content xmlns:xlink="http://www.w3.org/1999/xlink" content-type="dwc:institutionID" xlink:type="simple">The Natural History Museum, London</named-content>; institutionCode: <named-content xmlns:xlink="http://www.w3.org/1999/xlink" content-type="dwc:institutionCode" xlink:type="simple">BNHM</named-content>; basisOfRecord: <named-content xmlns:xlink="http://www.w3.org/1999/xlink" content-type="dwc:basisOfRecord" xlink:type="simple">PreservedSpecimen</named-content></p></list-item><list-item><p><bold>Type status:</bold> <named-content xmlns:xlink="http://www.w3.org/1999/xlink" content-type="dwc:typeStatus" xlink:type="simple">Other material</named-content>. <bold>Occurrence:</bold> catalogNumber: <named-content xmlns:xlink="http://www.w3.org/1999/xlink" content-type="dwc:catalogNumber" xlink:type="simple">USNMENT01518382</named-content>; recordedBy: <named-content xmlns:xlink="http://www.w3.org/1999/xlink" content-type="dwc:recordedBy" xlink:type="simple">Andrea Langley, Jeffrey Cohen</named-content>; individualCount: <named-content xmlns:xlink="http://www.w3.org/1999/xlink" content-type="dwc:individualCount" xlink:type="simple">1</named-content>; sex: <named-content xmlns:xlink="http://www.w3.org/1999/xlink" content-type="dwc:sex" xlink:type="simple">female</named-content>; lifeStage: <named-content xmlns:xlink="http://www.w3.org/1999/xlink" content-type="dwc:lifeStage" xlink:type="simple">adult</named-content>; <bold>Taxon:</bold> scientificName: <named-content xmlns:xlink="http://www.w3.org/1999/xlink" content-type="dwc:scientificName" xlink:type="simple"><tp:taxon-name><tp:taxon-name-part taxon-name-part-type="genus" reg="Rhabdotylus">Rhabdotylus</tp:taxon-name-part> <tp:taxon-name-part taxon-name-part-type="species" reg="venenatum">venenatum</tp:taxon-name-part></tp:taxon-name></named-content>; family: <named-content xmlns:xlink="http://www.w3.org/1999/xlink" content-type="dwc:family" xlink:type="simple"><tp:taxon-name><tp:taxon-name-part taxon-name-part-type="family">Tabanidae</tp:taxon-name-part></tp:taxon-name></named-content>; genus: <named-content xmlns:xlink="http://www.w3.org/1999/xlink" content-type="dwc:genus" xlink:type="simple"><tp:taxon-name><tp:taxon-name-part taxon-name-part-type="genus">Rhabdotylus</tp:taxon-name-part></tp:taxon-name></named-content>; specificEpithet: <named-content xmlns:xlink="http://www.w3.org/1999/xlink" content-type="dwc:specificEpithet" xlink:type="simple"><tp:taxon-name><tp:taxon-name-part taxon-name-part-type="genus" reg="Rhabdotylus"/><tp:taxon-name-part taxon-name-part-type="species" reg="venenatum">venenatum</tp:taxon-name-part></tp:taxon-name></named-content>; <bold>Location:</bold> country: <named-content xmlns:xlink="http://www.w3.org/1999/xlink" content-type="dwc:country" xlink:type="simple">Ecuador</named-content>; countryCode: <named-content xmlns:xlink="http://www.w3.org/1999/xlink" content-type="dwc:countryCode" xlink:type="simple">EC</named-content>; stateProvince: <named-content xmlns:xlink="http://www.w3.org/1999/xlink" content-type="dwc:stateProvince" xlink:type="simple">Cotopaxi</named-content>; locality: <named-content xmlns:xlink="http://www.w3.org/1999/xlink" content-type="dwc:locality" xlink:type="simple">Latacunga</named-content>; locationRemarks: <named-content xmlns:xlink="http://www.w3.org/1999/xlink" content-type="dwc:locationRemarks" xlink:type="simple">label transliteration: "ECUADOR Cotopaxi \ Latacunga, 117 Km W \ 1 July 1975 3000'\ Andrea Langley \ Jeffrey Cohen" "Ecuador - Peace Corps \ Smithsonian Institution \ Aquatic Insect Survey" "<tp:taxon-name><tp:taxon-name-part taxon-name-part-type="genus" reg="Stibasoma">Stibasoma</tp:taxon-name-part></tp:taxon-name> \ (<tp:taxon-name><tp:taxon-name-part taxon-name-part-type="genus" reg="Rhabdotylus">Rhabdotylus</tp:taxon-name-part></tp:taxon-name>) \ venenata O. S. \ Det. 1976 \ G. B. Fairchild"</named-content>; <bold>Record Level:</bold> institutionID: <named-content xmlns:xlink="http://www.w3.org/1999/xlink" content-type="dwc:institutionID" xlink:type="simple">U. S. National Entomological Collection</named-content>; institutionCode: <named-content xmlns:xlink="http://www.w3.org/1999/xlink" content-type="dwc:institutionCode" xlink:type="simple">USNM</named-content>; basisOfRecord: <named-content xmlns:xlink="http://www.w3.org/1999/xlink" content-type="dwc:basisOfRecord" xlink:type="simple">PreservedSpecimen</named-content></p></list-item><list-item><p><bold>Type status:</bold> <named-content xmlns:xlink="http://www.w3.org/1999/xlink" content-type="dwc:typeStatus" xlink:type="simple">Other material</named-content>. <bold>Occurrence:</bold> catalogNumber: <named-content xmlns:xlink="http://www.w3.org/1999/xlink" content-type="dwc:catalogNumber" xlink:type="simple">USNMENT01518383</named-content>; recordedBy: <named-content xmlns:xlink="http://www.w3.org/1999/xlink" content-type="dwc:recordedBy" xlink:type="simple">Pab. Schild, A. L. Melander</named-content>; individualCount: <named-content xmlns:xlink="http://www.w3.org/1999/xlink" content-type="dwc:individualCount" xlink:type="simple">1</named-content>; sex: <named-content xmlns:xlink="http://www.w3.org/1999/xlink" content-type="dwc:sex" xlink:type="simple">female</named-content>; lifeStage: <named-content xmlns:xlink="http://www.w3.org/1999/xlink" content-type="dwc:lifeStage" xlink:type="simple">adult</named-content>; <bold>Taxon:</bold> scientificName: <named-content xmlns:xlink="http://www.w3.org/1999/xlink" content-type="dwc:scientificName" xlink:type="simple"><tp:taxon-name><tp:taxon-name-part taxon-name-part-type="genus" reg="Rhabdotylus">Rhabdotylus</tp:taxon-name-part> <tp:taxon-name-part taxon-name-part-type="species" reg="venenatum">venenatum</tp:taxon-name-part></tp:taxon-name></named-content>; family: <named-content xmlns:xlink="http://www.w3.org/1999/xlink" content-type="dwc:family" xlink:type="simple"><tp:taxon-name><tp:taxon-name-part taxon-name-part-type="family">Tabanidae</tp:taxon-name-part></tp:taxon-name></named-content>; genus: <named-content xmlns:xlink="http://www.w3.org/1999/xlink" content-type="dwc:genus" xlink:type="simple"><tp:taxon-name><tp:taxon-name-part taxon-name-part-type="genus">Rhabdotylus</tp:taxon-name-part></tp:taxon-name></named-content>; specificEpithet: <named-content xmlns:xlink="http://www.w3.org/1999/xlink" content-type="dwc:specificEpithet" xlink:type="simple"><tp:taxon-name><tp:taxon-name-part taxon-name-part-type="genus" reg="Rhabdotylus"/><tp:taxon-name-part taxon-name-part-type="species" reg="venenatum">venenatum</tp:taxon-name-part></tp:taxon-name></named-content>; <bold>Location:</bold> country: <named-content xmlns:xlink="http://www.w3.org/1999/xlink" content-type="dwc:country" xlink:type="simple">Costa Rica</named-content>; countryCode: <named-content xmlns:xlink="http://www.w3.org/1999/xlink" content-type="dwc:countryCode" xlink:type="simple">CR</named-content>; locality: <named-content xmlns:xlink="http://www.w3.org/1999/xlink" content-type="dwc:locality" xlink:type="simple">La Suiza</named-content>; locationRemarks: <named-content xmlns:xlink="http://www.w3.org/1999/xlink" content-type="dwc:locationRemarks" xlink:type="simple">label transliteration: "I 01" "Costa Rica \ La Suiza '23 \ Pab. Schild" "ALMelander \ Collection \ 1961" "St. (<tp:taxon-name><tp:taxon-name-part taxon-name-part-type="genus" reg="Rhabdotylus">Rhabdotylus</tp:taxon-name-part></tp:taxon-name>) \ venenata O. S. \ det. Fairchild 1963"</named-content>; <bold>Record Level:</bold> institutionID: <named-content xmlns:xlink="http://www.w3.org/1999/xlink" content-type="dwc:institutionID" xlink:type="simple">U. S. National Entomological Collection</named-content>; institutionCode: <named-content xmlns:xlink="http://www.w3.org/1999/xlink" content-type="dwc:institutionCode" xlink:type="simple">USNM</named-content>; basisOfRecord: <named-content xmlns:xlink="http://www.w3.org/1999/xlink" content-type="dwc:basisOfRecord" xlink:type="simple">PreservedSpecimen</named-content></p></list-item><list-item><p><bold>Type status:</bold> <named-content xmlns:xlink="http://www.w3.org/1999/xlink" content-type="dwc:typeStatus" xlink:type="simple">Other material</named-content>. <bold>Occurrence:</bold> catalogNumber: <named-content xmlns:xlink="http://www.w3.org/1999/xlink" content-type="dwc:catalogNumber" xlink:type="simple">USNMENT01518384</named-content>; recordedBy: <named-content xmlns:xlink="http://www.w3.org/1999/xlink" content-type="dwc:recordedBy" xlink:type="simple">R. J. Anduze</named-content>; individualCount: <named-content xmlns:xlink="http://www.w3.org/1999/xlink" content-type="dwc:individualCount" xlink:type="simple">1</named-content>; sex: <named-content xmlns:xlink="http://www.w3.org/1999/xlink" content-type="dwc:sex" xlink:type="simple">female</named-content>; lifeStage: <named-content xmlns:xlink="http://www.w3.org/1999/xlink" content-type="dwc:lifeStage" xlink:type="simple">adult</named-content>; <bold>Taxon:</bold> scientificName: <named-content xmlns:xlink="http://www.w3.org/1999/xlink" content-type="dwc:scientificName" xlink:type="simple"><tp:taxon-name><tp:taxon-name-part taxon-name-part-type="genus" reg="Rhabdotylus">Rhabdotylus</tp:taxon-name-part> <tp:taxon-name-part taxon-name-part-type="species" reg="venenatum">venenatum</tp:taxon-name-part></tp:taxon-name></named-content>; family: <named-content xmlns:xlink="http://www.w3.org/1999/xlink" content-type="dwc:family" xlink:type="simple"><tp:taxon-name><tp:taxon-name-part taxon-name-part-type="family">Tabanidae</tp:taxon-name-part></tp:taxon-name></named-content>; genus: <named-content xmlns:xlink="http://www.w3.org/1999/xlink" content-type="dwc:genus" xlink:type="simple"><tp:taxon-name><tp:taxon-name-part taxon-name-part-type="genus">Rhabdotylus</tp:taxon-name-part></tp:taxon-name></named-content>; specificEpithet: <named-content xmlns:xlink="http://www.w3.org/1999/xlink" content-type="dwc:specificEpithet" xlink:type="simple"><tp:taxon-name><tp:taxon-name-part taxon-name-part-type="genus" reg="Rhabdotylus"/><tp:taxon-name-part taxon-name-part-type="species" reg="venenatum">venenatum</tp:taxon-name-part></tp:taxon-name></named-content>; <bold>Location:</bold> country: <named-content xmlns:xlink="http://www.w3.org/1999/xlink" content-type="dwc:country" xlink:type="simple">Venezuela</named-content>; countryCode: <named-content xmlns:xlink="http://www.w3.org/1999/xlink" content-type="dwc:countryCode" xlink:type="simple">VE</named-content>; stateProvince: <named-content xmlns:xlink="http://www.w3.org/1999/xlink" content-type="dwc:stateProvince" xlink:type="simple">Miranda</named-content>; locality: <named-content xmlns:xlink="http://www.w3.org/1999/xlink" content-type="dwc:locality" xlink:type="simple">San Carlos</named-content>; locationRemarks: <named-content xmlns:xlink="http://www.w3.org/1999/xlink" content-type="dwc:locationRemarks" xlink:type="simple">label transliteration: "San Carlos \ Estado Miranda \ Venez. 17.VIII.42 \ 1460 mts \ R. J. Anduze" "<tp:taxon-name><tp:taxon-name-part taxon-name-part-type="genus" reg="Stibasoma">Stibasoma</tp:taxon-name-part></tp:taxon-name> \ (<tp:taxon-name><tp:taxon-name-part taxon-name-part-type="genus" reg="Rhabdotylus">Rhabdotylus</tp:taxon-name-part></tp:taxon-name>) \ venenatus O.S. \ det. Fairchild 1955"</named-content>; <bold>Record Level:</bold> institutionID: <named-content xmlns:xlink="http://www.w3.org/1999/xlink" content-type="dwc:institutionID" xlink:type="simple">U. S. National Entomological Collection</named-content>; institutionCode: <named-content xmlns:xlink="http://www.w3.org/1999/xlink" content-type="dwc:institutionCode" xlink:type="simple">USNM</named-content>; basisOfRecord: <named-content xmlns:xlink="http://www.w3.org/1999/xlink" content-type="dwc:basisOfRecord" xlink:type="simple">PreservedSpecimen</named-content></p></list-item></list></tp:treatment-sec><tp:treatment-sec sec-type="Description"><title>Description</title><p><italic>Female</italic> (holotype). <italic>Head.</italic> Frons narrow, light brown, with sparse black hairs and silver pollinosity along the margins of the eyes. Frontal Index: 3.65. Divergence Index: 1. Subcallus yellow, with dense yellow pollinosity. Scape and pedicel yellow to light brown, with black hairs and some yellow hairs mixed and some yellow pollinosity. Flagellum orange with short white hairs, apical flagellomeres missing. Clypeus yellow with dense yellow pollinosity and yellow hairs. Gena and postgena yellow with dense yellow pollinosity and yellow hairs. Palpus yellow with yellow hairs.</p><p><italic>Thorax.</italic> Scutum light brown with sparse black hairs, scutellum yellow to green with sparse black hairs and white pollinosity. Postpronotal lobe and notopleuron yellow to light brown, with white pollinosity and black hairs. Proepisternum and proepimerum yellow with white pollinosity and yellow hairs. Anepisternum, katepisternum, anepimeron, katepimeron, and katatergite yellow with white pollinosity and yellow hairs. Coxa yellow, with white pollinosity and yellow hairs. Femur yellow with yellow hairs and slightly darker with black hairs distally. Tibiae 1 and 2 yellow with white hairs in proximal half, distal half brown with dark brown to black hairs. Tibia 3 brown with dark brown to black hairs. Tarsus brown with dark brown to black hairs. Pterostigma yellow. Venation brown. Halter yellow, with white apex.</p><p><italic>Abdomen.</italic> Abdomen predominantly yellow to green with sparse black hairs, and white hairs laterally on tergites 1–5. Tergites 1–3 yellow to green with a lighter band distally and sparse black hairs. Remaining tergites slightly darker and with more black hairs distally. Sternites yellow with a thin lighter band distally, and white to yellow hairs.</p><p><italic>Measurements</italic>: Body length: 16mm. Wing length: 15mm.</p><p>Figs <xref ref-type="fig" rid="F5224635">4</xref>, <xref ref-type="fig" rid="F5224648">5</xref>, <xref ref-type="fig" rid="F5256605">6</xref></p></tp:treatment-sec><tp:treatment-sec sec-type="Distribution"><title>Distribution</title><p>Guatemala, Costa Rica, Panama, Colombia, Venezuela, Ecuador, Peru.</p></tp:treatment-sec><tp:treatment-sec><!--Section generated to contain objects referenced in tp:taxon-treatment.--><fig-group id="F5224635" position="float" orientation="portrait"><caption><p><italic><tp:taxon-name><tp:taxon-name-part taxon-name-part-type="genus" reg="Rhabdotylus">Rhabdotylus</tp:taxon-name-part> <tp:taxon-name-part taxon-name-part-type="species" reg="venenatum">venenatum</tp:taxon-name-part></tp:taxon-name></italic> (Osten Sacken, 1886), lectotype ♀</p></caption><fig id="F5224640" position="float" orientation="portrait"><object-id xmlns:xlink="http://www.w3.org/1999/xlink" xlink:type="simple">10.3897/BDJ.7.e36277.figure4a</object-id><label>Figure 4a.</label><caption><p>dorsal view</p></caption><graphic xmlns:xlink="http://www.w3.org/1999/xlink" xlink:href="bdj-07-e36277-g004_a.jpg" xlink:type="simple" position="float" orientation="portrait" id="oo_299884.jpg"/></fig><fig id="F5224641" position="float" orientation="portrait"><object-id xmlns:xlink="http://www.w3.org/1999/xlink" xlink:type="simple">10.3897/BDJ.7.e36277.figure4b</object-id><label>Figure 4b.</label><caption><p>lateral view</p></caption><graphic xmlns:xlink="http://www.w3.org/1999/xlink" xlink:href="bdj-07-e36277-g004_b.jpg" xlink:type="simple" position="float" orientation="portrait" id="oo_299885.jpg"/></fig><fig id="F5224642" position="float" orientation="portrait"><object-id xmlns:xlink="http://www.w3.org/1999/xlink" xlink:type="simple">10.3897/BDJ.7.e36277.figure4c</object-id><label>Figure 4c.</label><caption><p>frontal view</p></caption><graphic xmlns:xlink="http://www.w3.org/1999/xlink" xlink:href="bdj-07-e36277-g004_c.jpg" xlink:type="simple" position="float" orientation="portrait" id="oo_299886.jpg"/></fig><fig id="F5224643" position="float" orientation="portrait"><object-id xmlns:xlink="http://www.w3.org/1999/xlink" xlink:type="simple">10.3897/BDJ.7.e36277.figure4d</object-id><label>Figure 4d.</label><caption><p>labels</p></caption><graphic xmlns:xlink="http://www.w3.org/1999/xlink" xlink:href="bdj-07-e36277-g004_d.jpg" xlink:type="simple" position="float" orientation="portrait" id="oo_299887.jpg"/></fig></fig-group><fig-group id="F5224648" position="float" orientation="portrait"><caption><p><italic><tp:taxon-name><tp:taxon-name-part taxon-name-part-type="genus" reg="Rhabdotylus">Rhabdotylus</tp:taxon-name-part> <tp:taxon-name-part taxon-name-part-type="species" reg="venenatum">venenatum</tp:taxon-name-part></tp:taxon-name></italic> (Osten Sacken, 1886), paralectotype ♀</p></caption><fig id="F5224653" position="float" orientation="portrait"><object-id xmlns:xlink="http://www.w3.org/1999/xlink" xlink:type="simple">10.3897/BDJ.7.e36277.figure5a</object-id><label>Figure 5a.</label><caption><p>dorsal view</p></caption><graphic xmlns:xlink="http://www.w3.org/1999/xlink" xlink:href="bdj-07-e36277-g005_a.jpg" xlink:type="simple" position="float" orientation="portrait" id="oo_299890.jpg"/></fig><fig id="F5224654" position="float" orientation="portrait"><object-id xmlns:xlink="http://www.w3.org/1999/xlink" xlink:type="simple">10.3897/BDJ.7.e36277.figure5b</object-id><label>Figure 5b.</label><caption><p>lateral view</p></caption><graphic xmlns:xlink="http://www.w3.org/1999/xlink" xlink:href="bdj-07-e36277-g005_b.jpg" xlink:type="simple" position="float" orientation="portrait" id="oo_299891.jpg"/></fig><fig id="F5224655" position="float" orientation="portrait"><object-id xmlns:xlink="http://www.w3.org/1999/xlink" xlink:type="simple">10.3897/BDJ.7.e36277.figure5c</object-id><label>Figure 5c.</label><caption><p>frontal view</p></caption><graphic xmlns:xlink="http://www.w3.org/1999/xlink" xlink:href="bdj-07-e36277-g005_c.jpg" xlink:type="simple" position="float" orientation="portrait" id="oo_299892.jpg"/></fig><fig id="F5224656" position="float" orientation="portrait"><object-id xmlns:xlink="http://www.w3.org/1999/xlink" xlink:type="simple">10.3897/BDJ.7.e36277.figure5d</object-id><label>Figure 5d.</label><caption><p>labels</p></caption><graphic xmlns:xlink="http://www.w3.org/1999/xlink" xlink:href="bdj-07-e36277-g005_d.jpg" xlink:type="simple" position="float" orientation="portrait" id="oo_299893.jpg"/></fig></fig-group><fig id="F5256605" position="float" orientation="portrait"><object-id xmlns:xlink="http://www.w3.org/1999/xlink" xlink:type="simple">10.3897/BDJ.7.e36277.figure6</object-id><label>Figure 6.</label><caption><p>Known geographic range of <italic><tp:taxon-name><tp:taxon-name-part taxon-name-part-type="genus" reg="Rhabdotylus">Rhabdotylus</tp:taxon-name-part> <tp:taxon-name-part taxon-name-part-type="species" reg="venenatum">venenatum</tp:taxon-name-part></tp:taxon-name></italic> (Osten Sacken, 1886).</p></caption><graphic xmlns:xlink="http://www.w3.org/1999/xlink" xlink:href="bdj-07-e36277-g006.jpg" position="float" id="oo_312026.jpg" orientation="portrait" xlink:type="simple"/></fig></tp:treatment-sec><ref-list><ref id="B5222577"><element-citation xmlns:xlink="http://www.w3.org/1999/xlink" publication-type="chapter" xlink:type="simple"><person-group person-group-type="author"><name name-style="western"><surname>Osten Sacken</surname><given-names>C. R.</given-names></name></person-group><year>1886</year><chapter-title><tp:taxon-name>
              <tp:taxon-name-part taxon-name-part-type="order">Diptera</tp:taxon-name-part>
            </tp:taxon-name></chapter-title><person-group person-group-type="editor"><name name-style="western"><surname>Godman</surname><given-names>F. D.</given-names></name><name name-style="western"><surname>Salvin</surname><given-names>O.</given-names></name></person-group><source>Biologia Centrali-Americana. <tp:taxon-name><tp:taxon-name-part taxon-name-part-type="class">Insecta</tp:taxon-name-part></tp:taxon-name></source><volume>1</volume><publisher-loc>London</publisher-loc><size units="page">378</size><uri xlink:type="simple">https://biodiversitylibrary.org/page/591704</uri></element-citation></ref><ref id="B5218410"><element-citation xmlns:xlink="http://www.w3.org/1999/xlink" publication-type="article" xlink:type="simple"><person-group person-group-type="author"><name name-style="western"><surname>Aldrich</surname><given-names>J. M.</given-names></name></person-group><year>1905</year><article-title>A catalog of North American <tp:taxon-name><tp:taxon-name-part taxon-name-part-type="order">Diptera</tp:taxon-name-part></tp:taxon-name>.</article-title><source>Smithsonian Miscellaneous Collections</source><volume>46</volume><issue>2</issue><fpage>1</fpage><lpage>680</lpage><uri xlink:type="simple">https://biodiversitylibrary.org/page/8810631</uri></element-citation></ref><ref id="B5222373"><element-citation xmlns:xlink="http://www.w3.org/1999/xlink" publication-type="book" xlink:type="simple"><person-group person-group-type="author"><name name-style="western"><surname>Kertész</surname><given-names>K.</given-names></name></person-group><year>1908</year><source>Catalogus dipterorum hucusque descriptorum</source><volume>3</volume><publisher-name>Lipsiae &amp; Budapestini</publisher-name><publisher-loc>[=Leipzig and Budapest]</publisher-loc><size units="page">367</size><pub-id pub-id-type="doi">10.5962/bhl.title.5141</pub-id></element-citation></ref><ref id="B5222405"><element-citation xmlns:xlink="http://www.w3.org/1999/xlink" publication-type="article" xlink:type="simple"><person-group person-group-type="author"><name name-style="western"><surname>Kröber</surname><given-names>O.</given-names></name></person-group><year>1932</year><article-title>Das Genus Esenbeckia Rondani und die <tp:taxon-name><tp:taxon-name-part taxon-name-part-type="genus" reg="Gymnochela">Gymnochela</tp:taxon-name-part></tp:taxon-name>-Untergattung <tp:taxon-name><tp:taxon-name-part taxon-name-part-type="genus" reg="Amphichlorops">Amphichlorops</tp:taxon-name-part></tp:taxon-name> Lutz (Dipt. <tp:taxon-name><tp:taxon-name-part taxon-name-part-type="family">Tabanidae</tp:taxon-name-part></tp:taxon-name>)</article-title><source>Revista de Entomologia</source><volume>2</volume><fpage>52</fpage><lpage>93</lpage></element-citation></ref><ref id="B5222415"><element-citation xmlns:xlink="http://www.w3.org/1999/xlink" publication-type="article" xlink:type="simple"><person-group person-group-type="author"><name name-style="western"><surname>Kröber</surname><given-names>O.</given-names></name></person-group><year>1934</year><article-title>Catalogo dos <tp:taxon-name><tp:taxon-name-part taxon-name-part-type="family">Tabanidae</tp:taxon-name-part></tp:taxon-name> da America do Sul e Central, incluindo o Mexico e as Antilhas</article-title><source>Revista de Entomologia</source><volume>4</volume><issue>2–3</issue><fpage>222–276</fpage><lpage>291–333</lpage></element-citation></ref><ref id="B5222600"><element-citation xmlns:xlink="http://www.w3.org/1999/xlink" publication-type="article" xlink:type="simple"><person-group person-group-type="author"><name name-style="western"><surname>Pechuman</surname><given-names>L. L.</given-names></name></person-group><year>1942</year><article-title>Lista provisional de los tabánidos de Venezuela</article-title><source>Boletín de Entomología Venezolana</source><volume>1</volume><issue>3</issue><fpage>51</fpage><lpage>58</lpage></element-citation></ref><ref id="B5222717"><element-citation xmlns:xlink="http://www.w3.org/1999/xlink" publication-type="article" xlink:type="simple"><person-group person-group-type="author"><name name-style="western"><surname>Stone</surname><given-names>A.</given-names></name></person-group><year>1944</year><article-title>Some <tp:taxon-name><tp:taxon-name-part taxon-name-part-type="family">Tabanidae</tp:taxon-name-part></tp:taxon-name> from Venezuela.</article-title><source>Boletín de Entomología Venezolana</source><volume>3</volume><issue>3</issue><fpage>125</fpage><lpage>138</lpage></element-citation></ref><ref id="B5222655"><element-citation xmlns:xlink="http://www.w3.org/1999/xlink" publication-type="article" xlink:type="simple"><person-group person-group-type="author"><name name-style="western"><surname>Philip</surname><given-names>C. B.</given-names></name></person-group><year>1960</year><article-title>Further records of neotropical <tp:taxon-name><tp:taxon-name-part taxon-name-part-type="family">Tabanidae</tp:taxon-name-part></tp:taxon-name> (<tp:taxon-name><tp:taxon-name-part taxon-name-part-type="order">Diptera</tp:taxon-name-part></tp:taxon-name>) mostly from Peru</article-title><source>Proceedings of the California Academy of Sciences 4th series</source><volume>31</volume><issue>3</issue><fpage>69</fpage><lpage>102</lpage></element-citation></ref><ref id="B5218596"><element-citation xmlns:xlink="http://www.w3.org/1999/xlink" publication-type="article" xlink:type="simple"><person-group person-group-type="author"><name name-style="western"><surname>Fairchild</surname><given-names>G. B.</given-names></name></person-group><year>1961</year><article-title>A preliminary checklist of the <tp:taxon-name><tp:taxon-name-part taxon-name-part-type="family">Tabanidae</tp:taxon-name-part></tp:taxon-name> of Costa Rica</article-title><source>Revista de Biología Tropical, San José</source><volume>9</volume><issue>1</issue><fpage>23</fpage><lpage>38</lpage></element-citation></ref><ref id="B5218660"><element-citation xmlns:xlink="http://www.w3.org/1999/xlink" publication-type="chapter" xlink:type="simple"><person-group person-group-type="author"><name name-style="western"><surname>Fairchild</surname><given-names>G. B.</given-names></name></person-group><year>1971</year><chapter-title>Family <tp:taxon-name><tp:taxon-name-part taxon-name-part-type="family">Tabanidae</tp:taxon-name-part></tp:taxon-name></chapter-title><person-group person-group-type="editor"><name name-style="western"><surname>Papavero</surname><given-names>N.</given-names></name></person-group><source>A Catalogue of the <tp:taxon-name><tp:taxon-name-part taxon-name-part-type="order">Diptera</tp:taxon-name-part></tp:taxon-name> of the Americas south of the United States</source><volume>28</volume><publisher-name>Museu de Zoologia, Universidade de São Paulo</publisher-name><publisher-loc>São Paulo</publisher-loc><size units="page">1-163</size></element-citation></ref><ref id="B5222313"><element-citation xmlns:xlink="http://www.w3.org/1999/xlink" publication-type="article" xlink:type="simple"><person-group person-group-type="author"><name name-style="western"><surname>Fairchild</surname><given-names>G. B.</given-names></name></person-group><year>1986</year><article-title>The <tp:taxon-name><tp:taxon-name-part taxon-name-part-type="family">Tabanidae</tp:taxon-name-part></tp:taxon-name> of Panama.</article-title><source>Contributions of the American Entomological Institute</source><volume>22</volume><issue>3</issue><fpage>1</fpage><lpage>139</lpage></element-citation></ref><ref id="B5222343"><element-citation xmlns:xlink="http://www.w3.org/1999/xlink" publication-type="article" xlink:type="simple"><person-group person-group-type="author"><name name-style="western"><surname>Hogue</surname><given-names>C. L.</given-names></name><name name-style="western"><surname>Fairchild</surname><given-names>G. B.</given-names></name></person-group><year>1974</year><article-title>A revised checklist of the <tp:taxon-name><tp:taxon-name-part taxon-name-part-type="family">Tabanidae</tp:taxon-name-part></tp:taxon-name> (Dipt.) of Costa Rica</article-title><source>Revista de Biología Tropical, San José</source><volume>22</volume><fpage>11</fpage><lpage>27</lpage></element-citation></ref><ref id="B5218674"><element-citation xmlns:xlink="http://www.w3.org/1999/xlink" publication-type="article" xlink:type="simple"><person-group person-group-type="author"><name name-style="western"><surname>Fairchild</surname><given-names>G. B.</given-names></name></person-group><year>1975</year><article-title>Notes on Neotropical <tp:taxon-name><tp:taxon-name-part taxon-name-part-type="family">Tabanidae</tp:taxon-name-part></tp:taxon-name> (Dipt.). XV. Some species described by O. Kröber, formerly in the Stettin Museum</article-title><source>Proceedings of the Entomological Society of Washington</source><volume>77</volume><issue>2</issue><fpage>258</fpage><lpage>265</lpage></element-citation></ref><ref id="B5222539"><element-citation xmlns:xlink="http://www.w3.org/1999/xlink" publication-type="article" xlink:type="simple"><person-group person-group-type="author"><name name-style="western"><surname>Moucha</surname><given-names>J.</given-names></name></person-group><year>1976</year><article-title>Horseflies (<tp:taxon-name><tp:taxon-name-part taxon-name-part-type="order">Diptera</tp:taxon-name-part></tp:taxon-name>: <tp:taxon-name><tp:taxon-name-part taxon-name-part-type="family">Tabanidae</tp:taxon-name-part></tp:taxon-name>) of the World. Synoptic Catalogue.</article-title><source>Acta Entomologica Musei Nationalis Pragae Supplementum</source><volume>7</volume><fpage>1</fpage><lpage>319</lpage></element-citation></ref><ref id="B5222954"><element-citation xmlns:xlink="http://www.w3.org/1999/xlink" publication-type="article" xlink:type="simple"><person-group person-group-type="author"><name name-style="western"><surname>Wilkerson</surname><given-names>R. C.</given-names></name></person-group><year>1979</year><article-title>Horse flies (Dipt. Taban.) of the Colombian departments of Chocó, Valle and Cauca</article-title><source>Cespedesia</source><volume>8</volume><fpage>31</fpage><lpage>35</lpage></element-citation></ref><ref id="B5222333"><element-citation xmlns:xlink="http://www.w3.org/1999/xlink" publication-type="article" xlink:type="simple"><person-group person-group-type="author"><name name-style="western"><surname>Fairchild</surname><given-names>G. B.</given-names></name><name name-style="western"><surname>León</surname><given-names>L. A.</given-names></name></person-group><year>1986</year><article-title>Lista provisional de <tp:taxon-name><tp:taxon-name-part taxon-name-part-type="family">Tabanidae</tp:taxon-name-part></tp:taxon-name> (<tp:taxon-name><tp:taxon-name-part taxon-name-part-type="order">Diptera</tp:taxon-name-part></tp:taxon-name>) del Ecuador.</article-title><source>Publicaciones del Museo Ecuatoriano de Ciencias Naturales, Serie Revista</source><volume>5</volume><issue>Ano 7</issue><fpage>97</fpage><lpage>122</lpage></element-citation></ref><ref id="B5218481"><element-citation xmlns:xlink="http://www.w3.org/1999/xlink" publication-type="chapter" xlink:type="simple"><person-group person-group-type="author"><name name-style="western"><surname>Chainey</surname><given-names>J. E.</given-names></name></person-group><year>1990</year><chapter-title><tp:taxon-name><tp:taxon-name-part taxon-name-part-type="family">Tabanidae</tp:taxon-name-part></tp:taxon-name>.</chapter-title><person-group person-group-type="editor"><name name-style="western"><surname>Townsend</surname><given-names>B. C.</given-names></name><name name-style="western"><surname>Chainey</surname><given-names>J. E.</given-names></name><name name-style="western"><surname>Crosskey</surname><given-names>R. W.</given-names></name><name name-style="western"><surname>Pont</surname><given-names>A. C.</given-names></name><name name-style="western"><surname>Lane</surname><given-names>R. P.</given-names></name><name name-style="western"><surname>Boorman</surname><given-names>J. P. T.</given-names></name><name name-style="western"><surname>Lowry</surname><given-names>C. A.</given-names></name></person-group><source>A Catalogue of the types of bloodsucking flies the British Museum (Natural History). Occasional Papers on Systematic Entomology</source><volume>7</volume><size units="page">1-371</size></element-citation></ref><ref id="B5222323"><element-citation xmlns:xlink="http://www.w3.org/1999/xlink" publication-type="article" xlink:type="simple"><person-group person-group-type="author"><name name-style="western"><surname>Fairchild</surname><given-names>G. B.</given-names></name><name name-style="western"><surname>Burger</surname><given-names>J. F.</given-names></name></person-group><year>1994</year><article-title>A catalog of the <tp:taxon-name><tp:taxon-name-part taxon-name-part-type="family">Tabanidae</tp:taxon-name-part></tp:taxon-name> (<tp:taxon-name><tp:taxon-name-part taxon-name-part-type="order">Diptera</tp:taxon-name-part></tp:taxon-name>) of the Americas south of the United States</article-title><source>Memoirs of the American Entomological Institute</source><volume>55</volume><fpage>1</fpage><lpage>249</lpage></element-citation></ref><ref id="B5218512"><element-citation xmlns:xlink="http://www.w3.org/1999/xlink" publication-type="article" xlink:type="simple"><person-group person-group-type="author"><name name-style="western"><surname>Coscarón</surname><given-names>S.</given-names></name><name name-style="western"><surname>Papavero</surname><given-names>N.</given-names></name></person-group><year>2009</year><article-title>Catalogue of Neotropical <tp:taxon-name><tp:taxon-name-part taxon-name-part-type="order">Diptera</tp:taxon-name-part></tp:taxon-name></article-title><source><tp:taxon-name><tp:taxon-name-part taxon-name-part-type="family">Tabanidae</tp:taxon-name-part></tp:taxon-name>. Neotropical <tp:taxon-name><tp:taxon-name-part taxon-name-part-type="order">Diptera</tp:taxon-name-part></tp:taxon-name></source><volume>16</volume><fpage>1</fpage><lpage>199</lpage></element-citation></ref></ref-list></tp:taxon-treatment>
