# Supplementary material for: Taxonomic revision of the Neotropical genus Rhabdotylus Lutz, 1913 (Diptera: Tabanidae)
Source: Biodivers Data J. 2019 Jul 10;7:e36277. doi: 10.3897/BDJ.7.e36277 (PMC6637049; doi:10.3897/BDJ.7.e36277)
Supplement: XML Treatment for Rhabdotylus viridiventris [file BDJ.7.e36277-treatment4.xml]

<!DOCTYPE tp:taxon-treatment
  PUBLIC "-//TaxonX//DTD Taxonomic Treatment Publishing DTD v0 20100105//EN" "tax-treatment-NSO.dtd">
<tp:taxon-treatment xmlns:tp="http://www.plazi.org/taxpub"><tp:treatment-meta><mixed-citation publication-type="journal"><person-group><name><surname>Turcatel</surname><given-names>Mauren</given-names></name></person-group><article-title>Taxonomic revision of the Neotropical genus <italic><tp:taxon-name><tp:taxon-name-part taxon-name-part-type="genus" reg="Rhabdotylus">Rhabdotylus</tp:taxon-name-part></tp:taxon-name></italic> Lutz, 1913 (<tp:taxon-name><tp:taxon-name-part taxon-name-part-type="order">Diptera</tp:taxon-name-part></tp:taxon-name>: <tp:taxon-name><tp:taxon-name-part taxon-name-part-type="family">Tabanidae</tp:taxon-name-part></tp:taxon-name>)</article-title><source>Biodivers Data J</source><day>10</day><month>7</month><year>2019</year><volume>7</volume><pub-id pub-id-type="doi">10.3897/BDJ.7.e36277</pub-id></mixed-citation></tp:treatment-meta><tp:nomenclature><tp:taxon-name><tp:taxon-name-part taxon-name-part-type="genus">Rhabdotylus</tp:taxon-name-part> <tp:taxon-name-part taxon-name-part-type="species">viridiventris</tp:taxon-name-part></tp:taxon-name><tp:taxon-authority>(Macquart, 1838)</tp:taxon-authority><tp:nomenclature-citation-list><tp:nomenclature-citation><tp:taxon-name><tp:taxon-name-part taxon-name-part-type="genus">Rhabdotylus</tp:taxon-name-part> <tp:taxon-name-part taxon-name-part-type="species">viridiventris</tp:taxon-name-part></tp:taxon-name><comment><bold><italic><tp:taxon-name><tp:taxon-name-part taxon-name-part-type="genus" reg="Rhabdotylus">Rhabdotylus</tp:taxon-name-part> <tp:taxon-name-part taxon-name-part-type="species" reg="viridiventris">viridiventris</tp:taxon-name-part></tp:taxon-name></italic></bold><italic><tp:taxon-name><tp:taxon-name-part taxon-name-part-type="genus" reg="Tabanus">Tabanus</tp:taxon-name-part></tp:taxon-name></italic><xref ref-type="bibr" rid="B5222513">Macquart 1838</xref><italic><tp:taxon-name><tp:taxon-name-part taxon-name-part-type="genus" reg="Tabanus">Tabanus</tp:taxon-name-part></tp:taxon-name></italic><xref ref-type="bibr" rid="B5222926">Walker 1854</xref><italic><tp:taxon-name><tp:taxon-name-part taxon-name-part-type="genus" reg="Tabanus">Tabanus</tp:taxon-name-part></tp:taxon-name></italic><xref ref-type="bibr" rid="B5222353">Hunter 1901</xref><italic><tp:taxon-name><tp:taxon-name-part taxon-name-part-type="genus" reg="Tabanus">Tabanus</tp:taxon-name-part></tp:taxon-name></italic><xref ref-type="bibr" rid="B5222373">Kertész 1908</xref><italic><tp:taxon-name><tp:taxon-name-part taxon-name-part-type="genus" reg="Gymnochela">Gymnochela</tp:taxon-name-part></tp:taxon-name></italic><xref ref-type="bibr" rid="B5222405">Kröber 1932</xref><italic><tp:taxon-name><tp:taxon-name-part taxon-name-part-type="genus" reg="Amphichlorops">Amphichlorops</tp:taxon-name-part></tp:taxon-name></italic><xref ref-type="bibr" rid="B5222415">Kröber 1934</xref><xref ref-type="bibr" rid="B5218454">Carrera and Lane 1945</xref><xref ref-type="bibr" rid="B5218576">Fairchild 1956</xref><italic><tp:taxon-name><tp:taxon-name-part taxon-name-part-type="genus" reg="Stibasoma">Stibasoma</tp:taxon-name-part></tp:taxon-name></italic><xref ref-type="bibr" rid="B5218660">Fairchild 1971</xref><italic><tp:taxon-name><tp:taxon-name-part taxon-name-part-type="genus" reg="Stibasoma">Stibasoma</tp:taxon-name-part></tp:taxon-name></italic><xref ref-type="bibr" rid="B5222539">Moucha 1976</xref><xref ref-type="bibr" rid="B5222323">Fairchild and Burger 1994</xref><xref ref-type="bibr" rid="B5222737">Turcatel et al. 2007</xref><xref ref-type="bibr" rid="B5218512">Coscarón and Papavero 2009</xref></comment></tp:nomenclature-citation><tp:nomenclature-citation><tp:taxon-name><tp:taxon-name-part taxon-name-part-type="genus" reg="Dicladocera">Dicladocera</tp:taxon-name-part> <tp:taxon-name-part taxon-name-part-type="species" reg="sulphurea">sulphurea</tp:taxon-name-part></tp:taxon-name><comment> Kröber, 1931: 408 (<xref ref-type="bibr" rid="B5222394">Kröber 1931</xref>). Kröber, 1934: 269 (<xref ref-type="bibr" rid="B5222415">Kröber 1934</xref>), 1940: 83 (<xref ref-type="bibr" rid="B5222435">Kröber 1940</xref>); Pechuman, 1942: 55 (<xref ref-type="bibr" rid="B5222600">Pechuman 1942</xref>); Fairchild, 1967b: 344 (<xref ref-type="bibr" rid="B5218616">Fairchild 1967b</xref>) (synonym).</comment></tp:nomenclature-citation></tp:nomenclature-citation-list></tp:nomenclature><tp:treatment-sec sec-type="materials"><title>Materials</title><list list-type="alpha-lower" list-content="occurrences"><list-item><p><bold>Type status:</bold> <named-content xmlns:xlink="http://www.w3.org/1999/xlink" content-type="dwc:typeStatus" xlink:type="simple">Holotype</named-content>. <bold>Occurrence:</bold> individualCount: <named-content xmlns:xlink="http://www.w3.org/1999/xlink" content-type="dwc:individualCount" xlink:type="simple">1</named-content>; sex: <named-content xmlns:xlink="http://www.w3.org/1999/xlink" content-type="dwc:sex" xlink:type="simple">female</named-content>; lifeStage: <named-content xmlns:xlink="http://www.w3.org/1999/xlink" content-type="dwc:lifeStage" xlink:type="simple">adult</named-content>; <bold>Taxon:</bold> scientificName: <named-content xmlns:xlink="http://www.w3.org/1999/xlink" content-type="dwc:scientificName" xlink:type="simple"><tp:taxon-name><tp:taxon-name-part taxon-name-part-type="genus" reg="Rhabdotylus">Rhabdotylus</tp:taxon-name-part> <tp:taxon-name-part taxon-name-part-type="species" reg="viridiventris">viridiventris</tp:taxon-name-part></tp:taxon-name></named-content>; originalNameUsage: <named-content xmlns:xlink="http://www.w3.org/1999/xlink" content-type="dwc:originalNameUsage" xlink:type="simple"><tp:taxon-name><tp:taxon-name-part taxon-name-part-type="genus" reg="Tabanus">Tabanus</tp:taxon-name-part></tp:taxon-name> <tp:taxon-name><tp:taxon-name-part taxon-name-part-type="genus" reg="Rhabdotylus"/><tp:taxon-name-part taxon-name-part-type="species" reg="viridiventris">viridiventris</tp:taxon-name-part></tp:taxon-name></named-content>; family: <named-content xmlns:xlink="http://www.w3.org/1999/xlink" content-type="dwc:family" xlink:type="simple"><tp:taxon-name><tp:taxon-name-part taxon-name-part-type="family">Tabanidae</tp:taxon-name-part></tp:taxon-name></named-content>; genus: <named-content xmlns:xlink="http://www.w3.org/1999/xlink" content-type="dwc:genus" xlink:type="simple"><tp:taxon-name><tp:taxon-name-part taxon-name-part-type="genus">Rhabdotylus</tp:taxon-name-part></tp:taxon-name></named-content>; specificEpithet: <named-content xmlns:xlink="http://www.w3.org/1999/xlink" content-type="dwc:specificEpithet" xlink:type="simple"><tp:taxon-name><tp:taxon-name-part taxon-name-part-type="genus" reg="Rhabdotylus"/><tp:taxon-name-part taxon-name-part-type="species" reg="viridiventris">viridiventris</tp:taxon-name-part></tp:taxon-name></named-content>; scientificNameAuthorship: <named-content xmlns:xlink="http://www.w3.org/1999/xlink" content-type="dwc:scientificNameAuthorship" xlink:type="simple">Macquart, 1838</named-content>; <bold>Location:</bold> country: <named-content xmlns:xlink="http://www.w3.org/1999/xlink" content-type="dwc:country" xlink:type="simple">Brazil</named-content>; countryCode: <named-content xmlns:xlink="http://www.w3.org/1999/xlink" content-type="dwc:countryCode" xlink:type="simple">BR</named-content>; stateProvince: <named-content xmlns:xlink="http://www.w3.org/1999/xlink" content-type="dwc:stateProvince" xlink:type="simple">Rio de Janeiro</named-content>; municipality: <named-content xmlns:xlink="http://www.w3.org/1999/xlink" content-type="dwc:municipality" xlink:type="simple">Rio de Janeiro</named-content>; locationRemarks: <named-content xmlns:xlink="http://www.w3.org/1999/xlink" content-type="dwc:locationRemarks" xlink:type="simple">label transliteration: “<tp:taxon-name><tp:taxon-name-part taxon-name-part-type="genus" reg="Tabanus">Tabanus</tp:taxon-name-part></tp:taxon-name> \ <tp:taxon-name><tp:taxon-name-part taxon-name-part-type="genus" reg="Rhabdotylus"/><tp:taxon-name-part taxon-name-part-type="species" reg="viridiventris">viridiventris</tp:taxon-name-part></tp:taxon-name>” “Rio-janei. \ St. hilaire” “IOC” “HOLOTYPE” “MNHN, Paris \ ED7586”</named-content>; <bold>Record Level:</bold> institutionID: <named-content xmlns:xlink="http://www.w3.org/1999/xlink" content-type="dwc:institutionID" xlink:type="simple">Museum National d'Histoire Naturelle</named-content>; institutionCode: <named-content xmlns:xlink="http://www.w3.org/1999/xlink" content-type="dwc:institutionCode" xlink:type="simple">MNHN</named-content>; basisOfRecord: <named-content xmlns:xlink="http://www.w3.org/1999/xlink" content-type="dwc:basisOfRecord" xlink:type="simple">PreservedSpecimen</named-content></p></list-item><list-item><p><bold>Type status:</bold> <named-content xmlns:xlink="http://www.w3.org/1999/xlink" content-type="dwc:typeStatus" xlink:type="simple">Other material</named-content>. <bold>Occurrence:</bold> recordedBy: <named-content xmlns:xlink="http://www.w3.org/1999/xlink" content-type="dwc:recordedBy" xlink:type="simple">R. Benoist</named-content>; individualCount: <named-content xmlns:xlink="http://www.w3.org/1999/xlink" content-type="dwc:individualCount" xlink:type="simple">1</named-content>; sex: <named-content xmlns:xlink="http://www.w3.org/1999/xlink" content-type="dwc:sex" xlink:type="simple">female</named-content>; lifeStage: <named-content xmlns:xlink="http://www.w3.org/1999/xlink" content-type="dwc:lifeStage" xlink:type="simple">adult</named-content>; <bold>Taxon:</bold> scientificName: <named-content xmlns:xlink="http://www.w3.org/1999/xlink" content-type="dwc:scientificName" xlink:type="simple"><tp:taxon-name><tp:taxon-name-part taxon-name-part-type="genus" reg="Rhabdotylus">Rhabdotylus</tp:taxon-name-part> <tp:taxon-name-part taxon-name-part-type="species" reg="viridiventris">viridiventris</tp:taxon-name-part></tp:taxon-name></named-content>; family: <named-content xmlns:xlink="http://www.w3.org/1999/xlink" content-type="dwc:family" xlink:type="simple"><tp:taxon-name><tp:taxon-name-part taxon-name-part-type="family">Tabanidae</tp:taxon-name-part></tp:taxon-name></named-content>; genus: <named-content xmlns:xlink="http://www.w3.org/1999/xlink" content-type="dwc:genus" xlink:type="simple"><tp:taxon-name><tp:taxon-name-part taxon-name-part-type="genus">Rhabdotylus</tp:taxon-name-part></tp:taxon-name></named-content>; specificEpithet: <named-content xmlns:xlink="http://www.w3.org/1999/xlink" content-type="dwc:specificEpithet" xlink:type="simple"><tp:taxon-name><tp:taxon-name-part taxon-name-part-type="genus" reg="Rhabdotylus"/><tp:taxon-name-part taxon-name-part-type="species" reg="viridiventris">viridiventris</tp:taxon-name-part></tp:taxon-name></named-content>; <bold>Location:</bold> country: <named-content xmlns:xlink="http://www.w3.org/1999/xlink" content-type="dwc:country" xlink:type="simple">Ecuador</named-content>; countryCode: <named-content xmlns:xlink="http://www.w3.org/1999/xlink" content-type="dwc:countryCode" xlink:type="simple">EC</named-content>; municipality: <named-content xmlns:xlink="http://www.w3.org/1999/xlink" content-type="dwc:municipality" xlink:type="simple">Quito</named-content>; locationRemarks: <named-content xmlns:xlink="http://www.w3.org/1999/xlink" content-type="dwc:locationRemarks" xlink:type="simple">label transliteration: "Équateur \ Quito" "Muséum Paris" "Équateur \ R. Benoist 1930" "<tp:taxon-name><tp:taxon-name-part taxon-name-part-type="genus" reg="Stibasoma">Stibasoma</tp:taxon-name-part></tp:taxon-name> (<tp:taxon-name><tp:taxon-name-part taxon-name-part-type="genus" reg="Rhabdotylus">Rhabdotylus</tp:taxon-name-part></tp:taxon-name>) \ <tp:taxon-name><tp:taxon-name-part taxon-name-part-type="genus" reg="Rhabdotylus"/><tp:taxon-name-part taxon-name-part-type="species" reg="viridiventris">viridiventris</tp:taxon-name-part></tp:taxon-name> Macq. \ Det. Fairchild 1965"</named-content>; <bold>Record Level:</bold> institutionID: <named-content xmlns:xlink="http://www.w3.org/1999/xlink" content-type="dwc:institutionID" xlink:type="simple">Museum National d'Histoire Naturelle</named-content>; institutionCode: <named-content xmlns:xlink="http://www.w3.org/1999/xlink" content-type="dwc:institutionCode" xlink:type="simple">MNHN</named-content>; basisOfRecord: <named-content xmlns:xlink="http://www.w3.org/1999/xlink" content-type="dwc:basisOfRecord" xlink:type="simple">PreservedSpecimen</named-content></p></list-item><list-item><p><bold>Type status:</bold> <named-content xmlns:xlink="http://www.w3.org/1999/xlink" content-type="dwc:typeStatus" xlink:type="simple">Other material</named-content>. <bold>Occurrence:</bold> individualCount: <named-content xmlns:xlink="http://www.w3.org/1999/xlink" content-type="dwc:individualCount" xlink:type="simple">1</named-content>; sex: <named-content xmlns:xlink="http://www.w3.org/1999/xlink" content-type="dwc:sex" xlink:type="simple">female</named-content>; lifeStage: <named-content xmlns:xlink="http://www.w3.org/1999/xlink" content-type="dwc:lifeStage" xlink:type="simple">adult</named-content>; <bold>Taxon:</bold> scientificName: <named-content xmlns:xlink="http://www.w3.org/1999/xlink" content-type="dwc:scientificName" xlink:type="simple"><tp:taxon-name><tp:taxon-name-part taxon-name-part-type="genus" reg="Rhabdotylus">Rhabdotylus</tp:taxon-name-part> <tp:taxon-name-part taxon-name-part-type="species" reg="viridiventris">viridiventris</tp:taxon-name-part></tp:taxon-name></named-content>; family: <named-content xmlns:xlink="http://www.w3.org/1999/xlink" content-type="dwc:family" xlink:type="simple"><tp:taxon-name><tp:taxon-name-part taxon-name-part-type="family">Tabanidae</tp:taxon-name-part></tp:taxon-name></named-content>; genus: <named-content xmlns:xlink="http://www.w3.org/1999/xlink" content-type="dwc:genus" xlink:type="simple"><tp:taxon-name><tp:taxon-name-part taxon-name-part-type="genus">Rhabdotylus</tp:taxon-name-part></tp:taxon-name></named-content>; specificEpithet: <named-content xmlns:xlink="http://www.w3.org/1999/xlink" content-type="dwc:specificEpithet" xlink:type="simple"><tp:taxon-name><tp:taxon-name-part taxon-name-part-type="genus" reg="Rhabdotylus"/><tp:taxon-name-part taxon-name-part-type="species" reg="viridiventris">viridiventris</tp:taxon-name-part></tp:taxon-name></named-content>; <bold>Location:</bold> country: <named-content xmlns:xlink="http://www.w3.org/1999/xlink" content-type="dwc:country" xlink:type="simple">Brazil</named-content>; countryCode: <named-content xmlns:xlink="http://www.w3.org/1999/xlink" content-type="dwc:countryCode" xlink:type="simple">BR</named-content>; locationRemarks: <named-content xmlns:xlink="http://www.w3.org/1999/xlink" content-type="dwc:locationRemarks" xlink:type="simple">label transliteration: "R. Bandeirante \ 7.7.37" "<tp:taxon-name><tp:taxon-name-part taxon-name-part-type="genus" reg="Rhabdotylus">Rhabdotylus</tp:taxon-name-part></tp:taxon-name> (Lutz) \ <tp:taxon-name><tp:taxon-name-part taxon-name-part-type="genus" reg="Rhabdotylus"/><tp:taxon-name-part taxon-name-part-type="species" reg="viridiventris">viridiventris</tp:taxon-name-part></tp:taxon-name> \ Macquart \ Leg. B. Lutz \ (nymphas)" "N. T636" "Inst. O. Cruz" "Coleçăo A. Lutz"</named-content>; <bold>Record Level:</bold> institutionID: <named-content xmlns:xlink="http://www.w3.org/1999/xlink" content-type="dwc:institutionID" xlink:type="simple">Fundaçăo Instituto Oswaldo Cruz</named-content>; institutionCode: <named-content xmlns:xlink="http://www.w3.org/1999/xlink" content-type="dwc:institutionCode" xlink:type="simple">FIOC</named-content>; basisOfRecord: <named-content xmlns:xlink="http://www.w3.org/1999/xlink" content-type="dwc:basisOfRecord" xlink:type="simple">PreservedSpecimen</named-content></p></list-item></list></tp:treatment-sec><tp:treatment-sec sec-type="Description"><title>Description</title><p><italic>Female</italic> (holotype). <italic>Head.</italic> Frons narrow, light brown, with sparse black hairs and silver pollinosity along the margins of the eyes. Frontal Index: 4.56. Divergence Index: 1. Subcallus light brown with dense white pollinosity. Scape and pedicel yellow to light brown with black hairs. Flagellum orange. Clypeus light brown with dense white pollinosity and white hairs. Gena and postgena light brown with dense white pollinosity and white hairs. Palpus yellow with black hairs.</p><p><italic>Thorax.</italic> Scutum light brown with sparse white pollinosity and sparse black hairs, and a tuft of white and black hairs on the supra-alar area; scutellum light brown to yellow with sparse white pollinosity and a few white and black hairs. Postpronotal lobe and notopleuron light brown, with white pollinosity and sparse black hairs. Proepisternum and proepimerum light brown, with white pollinosity and white hairs. Anepisternum light brown with white pollinosity and white hairs anteriorly and a tuft of black hairs posterodorsally, near the wing. Katepisternum, anepimeron, katepimeron, and katatergite light brown with white pollinosity and white hairs. Coxa 1 yellow with white pollinosity and white hairs on proximal two-thirds, and light brown with white pollinosity and some white hairs on distal third. Coxae 2 and 3 yellow to light brown, with white pollinosity and white and some black hairs mixed. Femur yellow to light brown with black hairs. Tibiae 1 and 2 light brown to yellow with white hairs proximally, and light brown with black hairs distally. Tibia 3 light brown with black hair. Tarsus light brown with black hairs. Pterostigma yellow. Venation brown. Halter yellow with white apex.</p><p><italic>Abdomen.</italic> Abdomen predominantly light brown. Tergites 1–3 light brown with black hairs, with a faintly lighter band distally and some yellow to white hairs. Remaining tergites light brown with black hairs. Sternites 1–3 yellow to light brown with a lighter band distally and yellow to white hairs. Remaining sternites light brown with black hairs.</p><p><italic>Measurements</italic>: Body length: 13.5mm. Wing length: 12mm.</p><p>Figs <xref ref-type="fig" rid="F5224661">7</xref>, <xref ref-type="fig" rid="F5256609">8</xref></p></tp:treatment-sec><tp:treatment-sec sec-type="Distribution"><title>Distribution</title><p>Venezuela; Ecuador; Brazil (Minas Gerais, Rio de Janeiro, São Paulo, Paraná, Santa Catarina).</p></tp:treatment-sec><tp:treatment-sec><!--Section generated to contain objects referenced in tp:taxon-treatment.--><fig-group id="F5224661" position="float" orientation="portrait"><caption><p><italic><tp:taxon-name><tp:taxon-name-part taxon-name-part-type="genus" reg="Rhabdotylus">Rhabdotylus</tp:taxon-name-part> <tp:taxon-name-part taxon-name-part-type="species" reg="viridiventris">viridiventris</tp:taxon-name-part></tp:taxon-name></italic> (Macquart, 1838), holotype ♀</p></caption><fig id="F5224666" position="float" orientation="portrait"><object-id xmlns:xlink="http://www.w3.org/1999/xlink" xlink:type="simple">10.3897/BDJ.7.e36277.figure7a</object-id><label>Figure 7a.</label><caption><p>dorsal view</p></caption><graphic xmlns:xlink="http://www.w3.org/1999/xlink" xlink:href="bdj-07-e36277-g007_a.jpg" xlink:type="simple" position="float" orientation="portrait" id="oo_299894.jpg"/></fig><fig id="F5224667" position="float" orientation="portrait"><object-id xmlns:xlink="http://www.w3.org/1999/xlink" xlink:type="simple">10.3897/BDJ.7.e36277.figure7b</object-id><label>Figure 7b.</label><caption><p>lateral view</p></caption><graphic xmlns:xlink="http://www.w3.org/1999/xlink" xlink:href="bdj-07-e36277-g007_b.jpg" xlink:type="simple" position="float" orientation="portrait" id="oo_299895.jpg"/></fig><fig id="F5224668" position="float" orientation="portrait"><object-id xmlns:xlink="http://www.w3.org/1999/xlink" xlink:type="simple">10.3897/BDJ.7.e36277.figure7c</object-id><label>Figure 7c.</label><caption><p>frontal view</p></caption><graphic xmlns:xlink="http://www.w3.org/1999/xlink" xlink:href="bdj-07-e36277-g007_c.jpg" xlink:type="simple" position="float" orientation="portrait" id="oo_299896.jpg"/></fig><fig id="F5224669" position="float" orientation="portrait"><object-id xmlns:xlink="http://www.w3.org/1999/xlink" xlink:type="simple">10.3897/BDJ.7.e36277.figure7d</object-id><label>Figure 7d.</label><caption><p>labels</p></caption><graphic xmlns:xlink="http://www.w3.org/1999/xlink" xlink:href="bdj-07-e36277-g007_d.jpg" xlink:type="simple" position="float" orientation="portrait" id="oo_299897.jpg"/></fig></fig-group><fig id="F5256609" position="float" orientation="portrait"><object-id xmlns:xlink="http://www.w3.org/1999/xlink" xlink:type="simple">10.3897/BDJ.7.e36277.figure8</object-id><label>Figure 8.</label><caption><p>Known geographic range of <italic><tp:taxon-name><tp:taxon-name-part taxon-name-part-type="genus" reg="Rhabdotylus">Rhabdotylus</tp:taxon-name-part> <tp:taxon-name-part taxon-name-part-type="species" reg="viridiventris">viridiventris</tp:taxon-name-part></tp:taxon-name></italic> (Macquart, 1838).</p></caption><graphic xmlns:xlink="http://www.w3.org/1999/xlink" xlink:href="bdj-07-e36277-g008.jpg" position="float" id="oo_312027.jpg" orientation="portrait" xlink:type="simple"/></fig></tp:treatment-sec><ref-list><ref id="B5222513"><element-citation xmlns:xlink="http://www.w3.org/1999/xlink" publication-type="article" xlink:type="simple"><person-group person-group-type="author"><name name-style="western"><surname>Macquart</surname><given-names>J.</given-names></name></person-group><year>1838</year><article-title>Diptères exotiques nouveaux ou peu connus.</article-title><source>Mémoires de la Société des Sciences, de l’Agriculture et des Arts de Lille</source><volume>1838</volume><issue>2</issue><fpage>9</fpage><lpage>225</lpage><uri xlink:type="simple">https://biodiversitylibrary.org/page/27818651</uri></element-citation></ref><ref id="B5222926"><element-citation xmlns:xlink="http://www.w3.org/1999/xlink" publication-type="book" xlink:type="simple"><person-group person-group-type="author"><name name-style="western"><surname>Walker</surname><given-names>F.</given-names></name></person-group><year>1854</year><source>List of the specimens of dipterous insects in the collection of the British Museum, Part V</source><volume>Supplement I</volume><publisher-name>Order of the Trustees</publisher-name><publisher-loc>London</publisher-loc><size units="page">330</size><uri xlink:type="simple">https://biodiversitylibrary.org/page/38661697</uri></element-citation></ref><ref id="B5222353"><element-citation xmlns:xlink="http://www.w3.org/1999/xlink" publication-type="article" xlink:type="simple"><person-group person-group-type="author"><name name-style="western"><surname>Hunter</surname><given-names>W. D.</given-names></name></person-group><year>1901</year><article-title>A catalogue of the <tp:taxon-name><tp:taxon-name-part taxon-name-part-type="order">Diptera</tp:taxon-name-part></tp:taxon-name> of South America Pt. 2</article-title><source>Transactions of the American Entomological Society</source><volume>27</volume><fpage>136</fpage><lpage>147</lpage></element-citation></ref><ref id="B5222373"><element-citation xmlns:xlink="http://www.w3.org/1999/xlink" publication-type="book" xlink:type="simple"><person-group person-group-type="author"><name name-style="western"><surname>Kertész</surname><given-names>K.</given-names></name></person-group><year>1908</year><source>Catalogus dipterorum hucusque descriptorum</source><volume>3</volume><publisher-name>Lipsiae &amp; Budapestini</publisher-name><publisher-loc>[=Leipzig and Budapest]</publisher-loc><size units="page">367</size><pub-id pub-id-type="doi">10.5962/bhl.title.5141</pub-id></element-citation></ref><ref id="B5222405"><element-citation xmlns:xlink="http://www.w3.org/1999/xlink" publication-type="article" xlink:type="simple"><person-group person-group-type="author"><name name-style="western"><surname>Kröber</surname><given-names>O.</given-names></name></person-group><year>1932</year><article-title>Das Genus Esenbeckia Rondani und die <tp:taxon-name><tp:taxon-name-part taxon-name-part-type="genus" reg="Gymnochela">Gymnochela</tp:taxon-name-part></tp:taxon-name>-Untergattung <tp:taxon-name><tp:taxon-name-part taxon-name-part-type="genus" reg="Amphichlorops">Amphichlorops</tp:taxon-name-part></tp:taxon-name> Lutz (Dipt. <tp:taxon-name><tp:taxon-name-part taxon-name-part-type="family">Tabanidae</tp:taxon-name-part></tp:taxon-name>)</article-title><source>Revista de Entomologia</source><volume>2</volume><fpage>52</fpage><lpage>93</lpage></element-citation></ref><ref id="B5222415"><element-citation xmlns:xlink="http://www.w3.org/1999/xlink" publication-type="article" xlink:type="simple"><person-group person-group-type="author"><name name-style="western"><surname>Kröber</surname><given-names>O.</given-names></name></person-group><year>1934</year><article-title>Catalogo dos <tp:taxon-name><tp:taxon-name-part taxon-name-part-type="family">Tabanidae</tp:taxon-name-part></tp:taxon-name> da America do Sul e Central, incluindo o Mexico e as Antilhas</article-title><source>Revista de Entomologia</source><volume>4</volume><issue>2–3</issue><fpage>222–276</fpage><lpage>291–333</lpage></element-citation></ref><ref id="B5218454"><element-citation xmlns:xlink="http://www.w3.org/1999/xlink" publication-type="article" xlink:type="simple"><person-group person-group-type="author"><name name-style="western"><surname>Carrera</surname><given-names>M.</given-names></name><name name-style="western"><surname>Lane</surname><given-names>J.</given-names></name></person-group><year>1945</year><article-title><tp:taxon-name><tp:taxon-name-part taxon-name-part-type="order">Diptera</tp:taxon-name-part></tp:taxon-name> de Caiobá (Estado do Paraná).</article-title><source>Arquivos do Museu Paranaense</source><volume>4</volume><issue>5</issue><fpage>127</fpage><lpage>136</lpage></element-citation></ref><ref id="B5218576"><element-citation xmlns:xlink="http://www.w3.org/1999/xlink" publication-type="article" xlink:type="simple"><person-group person-group-type="author"><name name-style="western"><surname>Fairchild</surname><given-names>G. B.</given-names></name></person-group><year>1956</year><article-title>Synonymical notes on Neotropical flies of the family <tp:taxon-name><tp:taxon-name-part taxon-name-part-type="family">Tabanidae</tp:taxon-name-part></tp:taxon-name> (<tp:taxon-name><tp:taxon-name-part taxon-name-part-type="order">Diptera</tp:taxon-name-part></tp:taxon-name>).</article-title><source>Smithsonian Miscellaneous Collections</source><volume>131</volume><issue>3</issue><fpage>1</fpage><lpage>38</lpage><uri xlink:type="simple">https://biodiversitylibrary.org/page/9058360</uri></element-citation></ref><ref id="B5218660"><element-citation xmlns:xlink="http://www.w3.org/1999/xlink" publication-type="chapter" xlink:type="simple"><person-group person-group-type="author"><name name-style="western"><surname>Fairchild</surname><given-names>G. B.</given-names></name></person-group><year>1971</year><chapter-title>Family <tp:taxon-name><tp:taxon-name-part taxon-name-part-type="family">Tabanidae</tp:taxon-name-part></tp:taxon-name></chapter-title><person-group person-group-type="editor"><name name-style="western"><surname>Papavero</surname><given-names>N.</given-names></name></person-group><source>A Catalogue of the <tp:taxon-name><tp:taxon-name-part taxon-name-part-type="order">Diptera</tp:taxon-name-part></tp:taxon-name> of the Americas south of the United States</source><volume>28</volume><publisher-name>Museu de Zoologia, Universidade de São Paulo</publisher-name><publisher-loc>São Paulo</publisher-loc><size units="page">1-163</size></element-citation></ref><ref id="B5222539"><element-citation xmlns:xlink="http://www.w3.org/1999/xlink" publication-type="article" xlink:type="simple"><person-group person-group-type="author"><name name-style="western"><surname>Moucha</surname><given-names>J.</given-names></name></person-group><year>1976</year><article-title>Horseflies (<tp:taxon-name><tp:taxon-name-part taxon-name-part-type="order">Diptera</tp:taxon-name-part></tp:taxon-name>: <tp:taxon-name><tp:taxon-name-part taxon-name-part-type="family">Tabanidae</tp:taxon-name-part></tp:taxon-name>) of the World. Synoptic Catalogue.</article-title><source>Acta Entomologica Musei Nationalis Pragae Supplementum</source><volume>7</volume><fpage>1</fpage><lpage>319</lpage></element-citation></ref><ref id="B5222323"><element-citation xmlns:xlink="http://www.w3.org/1999/xlink" publication-type="article" xlink:type="simple"><person-group person-group-type="author"><name name-style="western"><surname>Fairchild</surname><given-names>G. B.</given-names></name><name name-style="western"><surname>Burger</surname><given-names>J. F.</given-names></name></person-group><year>1994</year><article-title>A catalog of the <tp:taxon-name><tp:taxon-name-part taxon-name-part-type="family">Tabanidae</tp:taxon-name-part></tp:taxon-name> (<tp:taxon-name><tp:taxon-name-part taxon-name-part-type="order">Diptera</tp:taxon-name-part></tp:taxon-name>) of the Americas south of the United States</article-title><source>Memoirs of the American Entomological Institute</source><volume>55</volume><fpage>1</fpage><lpage>249</lpage></element-citation></ref><ref id="B5222737"><element-citation xmlns:xlink="http://www.w3.org/1999/xlink" publication-type="article" xlink:type="simple"><person-group person-group-type="author"><name name-style="western"><surname>Turcatel</surname><given-names>M.</given-names></name><name name-style="western"><surname>Carvalho</surname><given-names>C. J.B.</given-names></name><name name-style="western"><surname>Rafael</surname><given-names>J. A.</given-names></name></person-group><year>2007</year><article-title>Mutucas (<tp:taxon-name><tp:taxon-name-part taxon-name-part-type="order">Diptera</tp:taxon-name-part></tp:taxon-name>: <tp:taxon-name><tp:taxon-name-part taxon-name-part-type="family">Tabanidae</tp:taxon-name-part></tp:taxon-name>) do estado do Paraná, Brasil: Chave de identificação pictórica para subfamílias, tribos e gêneros</article-title><source>Biota Neotropica</source><volume>7</volume><issue>2</issue><fpage>265</fpage><lpage>278</lpage><uri xlink:type="simple">http://www.biotaneotropica.org.br/v7n2/en/fullpaper?bn05007022007+pt</uri><pub-id pub-id-type="doi">10.1590/S1676-06032007000200029</pub-id></element-citation></ref><ref id="B5218512"><element-citation xmlns:xlink="http://www.w3.org/1999/xlink" publication-type="article" xlink:type="simple"><person-group person-group-type="author"><name name-style="western"><surname>Coscarón</surname><given-names>S.</given-names></name><name name-style="western"><surname>Papavero</surname><given-names>N.</given-names></name></person-group><year>2009</year><article-title>Catalogue of Neotropical <tp:taxon-name><tp:taxon-name-part taxon-name-part-type="order">Diptera</tp:taxon-name-part></tp:taxon-name></article-title><source><tp:taxon-name><tp:taxon-name-part taxon-name-part-type="family">Tabanidae</tp:taxon-name-part></tp:taxon-name>. Neotropical <tp:taxon-name><tp:taxon-name-part taxon-name-part-type="order">Diptera</tp:taxon-name-part></tp:taxon-name></source><volume>16</volume><fpage>1</fpage><lpage>199</lpage></element-citation></ref><ref id="B5222394"><element-citation xmlns:xlink="http://www.w3.org/1999/xlink" publication-type="article" xlink:type="simple"><person-group person-group-type="author"><name name-style="western"><surname>Kröber</surname><given-names>O.</given-names></name></person-group><year>1931</year><article-title>Neue neotropische Tabaniden aus den Unterfamilien <tp:taxon-name>Bellardiinae</tp:taxon-name> und <tp:taxon-name><tp:taxon-name-part taxon-name-part-type="subfamily">Tabaninae</tp:taxon-name-part></tp:taxon-name></article-title><source>Revista de Entomologia</source><volume>1</volume><fpage>400</fpage><lpage>417</lpage></element-citation></ref><ref id="B5222435"><element-citation xmlns:xlink="http://www.w3.org/1999/xlink" publication-type="article" xlink:type="simple"><person-group person-group-type="author"><name name-style="western"><surname>Kröber</surname><given-names>O.</given-names></name></person-group><year>1940</year><article-title>Das Tabaniden genus <tp:taxon-name><tp:taxon-name-part taxon-name-part-type="genus" reg="Dicladocera">Dicladocera</tp:taxon-name-part></tp:taxon-name> Lutz.</article-title><source>Veröffentlichungen aus dem Deutschen Kolonial- und Übersee-Museum in Bremen</source><volume>3</volume><issue>I</issue><fpage>58</fpage><lpage>92</lpage></element-citation></ref><ref id="B5222600"><element-citation xmlns:xlink="http://www.w3.org/1999/xlink" publication-type="article" xlink:type="simple"><person-group person-group-type="author"><name name-style="western"><surname>Pechuman</surname><given-names>L. L.</given-names></name></person-group><year>1942</year><article-title>Lista provisional de los tabánidos de Venezuela</article-title><source>Boletín de Entomología Venezolana</source><volume>1</volume><issue>3</issue><fpage>51</fpage><lpage>58</lpage></element-citation></ref><ref id="B5218616"><element-citation xmlns:xlink="http://www.w3.org/1999/xlink" publication-type="article" xlink:type="simple"><person-group person-group-type="author"><name name-style="western"><surname>Fairchild</surname><given-names>G. B.</given-names></name></person-group><year>1967</year><article-title>Notes on Neotropical <tp:taxon-name><tp:taxon-name-part taxon-name-part-type="family">Tabanidae</tp:taxon-name-part></tp:taxon-name> (<tp:taxon-name><tp:taxon-name-part taxon-name-part-type="order">Diptera</tp:taxon-name-part></tp:taxon-name>). IX. The species described by Otto Kröber.</article-title><source>Studia Entomologica: Revista internacional de Entomologia</source><volume>9</volume><issue>1-4</issue><fpage>329</fpage><lpage>37</lpage></element-citation></ref></ref-list></tp:taxon-treatment>
